# Supplementary material for: CNVannotator: A Comprehensive Annotation Server for Copy Number Variation in the Human Genome
Source: PLoS One. 2013 Nov 14;8(11):e80170. doi: 10.1371/journal.pone.0080170 (PMC3828214; doi:10.1371/journal.pone.0080170)
Supplement: Table S1 — The annotation results for the top ten novel CNVs from microsatellite stable hereditary nonpolyposis colorectal cancer samples using CNVannotator web server. (XLSX) [file pone.0080170.s003.xlsx]

## Sheet: hereditary nonpolyposis colorec
		Table S1. The annotation results for the top ten novel CNVs from microsatellite stable hereditary nonpolyposis colorectal cancer samples using CNVannotator web server.
		Query position	Matched position	Type of annotation	Details
http://genome.ucsc.edu/cgi-bin/hgTracks?org=human&db=hg19&position=chr13:99372631-99597884	chr13:99372631-99597884	chr13:99372631-99597884	chr13:99567588-99567590	Cancer mutations	Deletion - Frameshift;DOCK9;breast
http://genome.ucsc.edu/cgi-bin/hgTracks?org=human&db=hg19&position=chr15:91299111-91407951	chr15:91299111-91407951	chr15:91299111-91407951	chr15:91312673-91312674	Cancer mutations	Substitution - Missense;BLM;haematopoietic_and_lymphoid_tissue
http://genome.ucsc.edu/cgi-bin/hgTracks?org=human&db=hg19&position=chr15:91299111-91407951	chr15:91299111-91407951	chr15:91299111-91407951	chr15:91308558-91308559	Cancer mutations	Substitution - Missense;BLM;large_intestine
http://genome.ucsc.edu/cgi-bin/hgTracks?org=human&db=hg19&position=chr15:91299111-91407951	chr15:91299111-91407951	chr15:91299111-91407951	chr15:91310236-91310237	Cancer mutations	Substitution - Missense;BLM;large_intestine
http://genome.ucsc.edu/cgi-bin/hgTracks?org=human&db=hg19&position=chr15:91299111-91407951	chr15:91299111-91407951	chr15:91299111-91407951	chr15:91312405-91312406	Cancer mutations	Substitution - Missense;BLM;large_intestine
http://genome.ucsc.edu/cgi-bin/hgTracks?org=human&db=hg19&position=chr15:91299111-91407951	chr15:91299111-91407951	chr15:91299111-91407951	chr15:91352369-91352370	Cancer mutations	Substitution - Missense;BLM;large_intestine
http://genome.ucsc.edu/cgi-bin/hgTracks?org=human&db=hg19&position=chr15:91299111-91407951	chr15:91299111-91407951	chr15:91299111-91407951	chr15:91304158-91304159	Cancer mutations	Substitution - Missense;BLM;liver
http://genome.ucsc.edu/cgi-bin/hgTracks?org=human&db=hg19&position=chr15:91299111-91407951	chr15:91299111-91407951	chr15:91299111-91407951	chr15:91312749-91312750	Cancer mutations	Substitution - Missense;BLM;ovary
http://genome.ucsc.edu/cgi-bin/hgTracks?org=human&db=hg19&position=chr15:91299111-91407951	chr15:91299111-91407951	chr15:91299111-91407951	chr15:91352449-91352450	Cancer mutations	Substitution - Missense;BLM;ovary
http://genome.ucsc.edu/cgi-bin/hgTracks?org=human&db=hg19&position=chr15:91299111-91407951	chr15:91299111-91407951	chr15:91299111-91407951	chr15:91306290-91306291	Cancer mutations	Substitution - Missense;BLM;skin
http://genome.ucsc.edu/cgi-bin/hgTracks?org=human&db=hg19&position=chr15:91299111-91407951	chr15:91299111-91407951	chr15:91299111-91407951	chr15:91354539-91354540	Cancer mutations	Substitution - Missense;BLM;skin
http://genome.ucsc.edu/cgi-bin/hgTracks?org=human&db=hg19&position=chr13:99372631-99597884	chr13:99372631-99597884	chr13:99372631-99597884	chr13:99566607-99566608	Cancer mutations	Substitution - Missense;DOCK9;breast
http://genome.ucsc.edu/cgi-bin/hgTracks?org=human&db=hg19&position=chr13:99372631-99597884	chr13:99372631-99597884	chr13:99372631-99597884	chr13:99483994-99483995	Cancer mutations	Substitution - Missense;DOCK9;central_nervous_system
http://genome.ucsc.edu/cgi-bin/hgTracks?org=human&db=hg19&position=chr13:99372631-99597884	chr13:99372631-99597884	chr13:99372631-99597884	chr13:99457267-99457268	Cancer mutations	Substitution - Missense;DOCK9;haematopoietic_and_lymphoid_tissue
http://genome.ucsc.edu/cgi-bin/hgTracks?org=human&db=hg19&position=chr13:99372631-99597884	chr13:99372631-99597884	chr13:99372631-99597884	chr13:99449395-99449396	Cancer mutations	Substitution - Missense;DOCK9;large_intestine
http://genome.ucsc.edu/cgi-bin/hgTracks?org=human&db=hg19&position=chr13:99372631-99597884	chr13:99372631-99597884	chr13:99372631-99597884	chr13:99520579-99520580	Cancer mutations	Substitution - Missense;DOCK9;large_intestine
http://genome.ucsc.edu/cgi-bin/hgTracks?org=human&db=hg19&position=chr13:99372631-99597884	chr13:99372631-99597884	chr13:99372631-99597884	chr13:99536083-99536084	Cancer mutations	Substitution - Missense;DOCK9;large_intestine
http://genome.ucsc.edu/cgi-bin/hgTracks?org=human&db=hg19&position=chr13:99372631-99597884	chr13:99372631-99597884	chr13:99372631-99597884	chr13:99554688-99554689	Cancer mutations	Substitution - Missense;DOCK9;large_intestine
http://genome.ucsc.edu/cgi-bin/hgTracks?org=human&db=hg19&position=chr13:99372631-99597884	chr13:99372631-99597884	chr13:99372631-99597884	chr13:99582506-99582507	Cancer mutations	Substitution - Missense;DOCK9;large_intestine
http://genome.ucsc.edu/cgi-bin/hgTracks?org=human&db=hg19&position=chr13:99372631-99597884	chr13:99372631-99597884	chr13:99372631-99597884	chr13:99582439-99582440	Cancer mutations	Substitution - Missense;DOCK9;upper_aerodigestive_tract
http://genome.ucsc.edu/cgi-bin/hgTracks?org=human&db=hg19&position=chr7:116243606-116380784	chr7:116243606-116380784	chr7:116243606-116380784	chr7:116340055-116340056	Cancer mutations	Substitution - Missense;MET;breast
http://genome.ucsc.edu/cgi-bin/hgTracks?org=human&db=hg19&position=chr7:116243606-116380784	chr7:116243606-116380784	chr7:116243606-116380784	chr7:116340261-116340262	Cancer mutations	Substitution - Missense;MET;kidney
http://genome.ucsc.edu/cgi-bin/hgTracks?org=human&db=hg19&position=chr7:116243606-116380784	chr7:116243606-116380784	chr7:116243606-116380784	chr7:116339641-116339642	Cancer mutations	Substitution - Missense;MET;lung
http://genome.ucsc.edu/cgi-bin/hgTracks?org=human&db=hg19&position=chr7:116243606-116380784	chr7:116243606-116380784	chr7:116243606-116380784	chr7:116339824-116339825	Cancer mutations	Substitution - Missense;MET;lung
http://genome.ucsc.edu/cgi-bin/hgTracks?org=human&db=hg19&position=chr7:116243606-116380784	chr7:116243606-116380784	chr7:116243606-116380784	chr7:116339799-116339800	Cancer mutations	Substitution - Missense;MET;ovary
http://genome.ucsc.edu/cgi-bin/hgTracks?org=human&db=hg19&position=chr7:116243606-116380784	chr7:116243606-116380784	chr7:116243606-116380784	chr7:116339851-116339852	Cancer mutations	Substitution - Missense;MET;ovary
http://genome.ucsc.edu/cgi-bin/hgTracks?org=human&db=hg19&position=chr7:116243606-116380784	chr7:116243606-116380784	chr7:116243606-116380784	chr7:116339935-116339936	Cancer mutations	Substitution - Missense;MET;ovary
http://genome.ucsc.edu/cgi-bin/hgTracks?org=human&db=hg19&position=chr8:94909743-94975130	chr8:94909743-94975130	chr8:94909743-94975130	chr8:94934317-94934318	Cancer mutations	Substitution - Missense;PDP1;breast
http://genome.ucsc.edu/cgi-bin/hgTracks?org=human&db=hg19&position=chr8:94909743-94975130	chr8:94909743-94975130	chr8:94909743-94975130	chr8:94934354-94934355	Cancer mutations	Substitution - Missense;PDP1;central_nervous_system
http://genome.ucsc.edu/cgi-bin/hgTracks?org=human&db=hg19&position=chr8:94909743-94975130	chr8:94909743-94975130	chr8:94909743-94975130	chr8:94935624-94935625	Cancer mutations	Substitution - Missense;PDP1;large_intestine
http://genome.ucsc.edu/cgi-bin/hgTracks?org=human&db=hg19&position=chr8:94909743-94975130	chr8:94909743-94975130	chr8:94909743-94975130	chr8:94935821-94935822	Cancer mutations	Substitution - Missense;PDP1;large_intestine
http://genome.ucsc.edu/cgi-bin/hgTracks?org=human&db=hg19&position=chr8:94909743-94975130	chr8:94909743-94975130	chr8:94909743-94975130	chr8:94935839-94935840	Cancer mutations	Substitution - Missense;PDP1;ovary
http://genome.ucsc.edu/cgi-bin/hgTracks?org=human&db=hg19&position=chr8:94909743-94975130	chr8:94909743-94975130	chr8:94909743-94975130	chr8:94934977-94934978	Cancer mutations	Substitution - Missense;PDP1;pancreas
http://genome.ucsc.edu/cgi-bin/hgTracks?org=human&db=hg19&position=chr8:94909743-94975130	chr8:94909743-94975130	chr8:94909743-94975130	chr8:94934707-94934708	Cancer mutations	Substitution - Missense;PDP1;skin
http://genome.ucsc.edu/cgi-bin/hgTracks?org=human&db=hg19&position=chr18:60262211-60800812	chr18:60262211-60800812	chr18:60262211-60800812	chr18:60570338-60570339	Cancer mutations	Substitution - Missense;PHLPP;breast
http://genome.ucsc.edu/cgi-bin/hgTracks?org=human&db=hg19&position=chr18:60262211-60800812	chr18:60262211-60800812	chr18:60262211-60800812	chr18:60639934-60639935	Cancer mutations	Substitution - Missense;PHLPP;central_nervous_system
http://genome.ucsc.edu/cgi-bin/hgTracks?org=human&db=hg19&position=chr18:60262211-60800812	chr18:60262211-60800812	chr18:60262211-60800812	chr18:60562254-60562255	Cancer mutations	Substitution - Missense;PHLPP;large_intestine
http://genome.ucsc.edu/cgi-bin/hgTracks?org=human&db=hg19&position=chr18:60262211-60800812	chr18:60262211-60800812	chr18:60262211-60800812	chr18:60563102-60563103	Cancer mutations	Substitution - Missense;PHLPP;large_intestine
http://genome.ucsc.edu/cgi-bin/hgTracks?org=human&db=hg19&position=chr18:60262211-60800812	chr18:60262211-60800812	chr18:60262211-60800812	chr18:60625875-60625876	Cancer mutations	Substitution - Missense;PHLPP;ovary
http://genome.ucsc.edu/cgi-bin/hgTracks?org=human&db=hg19&position=chr7:39323458-39401359	chr7:39323458-39401359	chr7:39323458-39401359	chr7:39379557-39379558	Cancer mutations	Substitution - Missense;POU6F2;upper_aerodigestive_tract
http://genome.ucsc.edu/cgi-bin/hgTracks?org=human&db=hg19&position=chr7:22196980-22379656	chr7:22196980-22379656	chr7:22196980-22379656	chr7:22306584-22306585	Cancer mutations	Substitution - Missense;RAPGEF5_ENST00000344041;breast
http://genome.ucsc.edu/cgi-bin/hgTracks?org=human&db=hg19&position=chr13:99372631-99597884	chr13:99372631-99597884	chr13:99372631-99597884	chr13:99374148-99374149	Cancer mutations	Substitution - Missense;SLC15A1;large_intestine
http://genome.ucsc.edu/cgi-bin/hgTracks?org=human&db=hg19&position=chr20:19240236-19679483	chr20:19240236-19679483	chr20:19240236-19679483	chr20:19677492-19677493	Cancer mutations	Substitution - Missense;SLC24A3;breast
http://genome.ucsc.edu/cgi-bin/hgTracks?org=human&db=hg19&position=chr20:19240236-19679483	chr20:19240236-19679483	chr20:19240236-19679483	chr20:19662538-19662539	Cancer mutations	Substitution - Missense;SLC24A3;haematopoietic_and_lymphoid_tissue
http://genome.ucsc.edu/cgi-bin/hgTracks?org=human&db=hg19&position=chr20:19240236-19679483	chr20:19240236-19679483	chr20:19240236-19679483	chr20:19664830-19664831	Cancer mutations	Substitution - Missense;SLC24A3;haematopoietic_and_lymphoid_tissue
http://genome.ucsc.edu/cgi-bin/hgTracks?org=human&db=hg19&position=chr20:19240236-19679483	chr20:19240236-19679483	chr20:19240236-19679483	chr20:19565690-19565691	Cancer mutations	Substitution - Missense;SLC24A3;large_intestine
http://genome.ucsc.edu/cgi-bin/hgTracks?org=human&db=hg19&position=chr20:19240236-19679483	chr20:19240236-19679483	chr20:19240236-19679483	chr20:19634740-19634741	Cancer mutations	Substitution - Missense;SLC24A3;large_intestine
http://genome.ucsc.edu/cgi-bin/hgTracks?org=human&db=hg19&position=chr20:19240236-19679483	chr20:19240236-19679483	chr20:19240236-19679483	chr20:19662538-19662539	Cancer mutations	Substitution - Missense;SLC24A3;large_intestine
http://genome.ucsc.edu/cgi-bin/hgTracks?org=human&db=hg19&position=chr20:19240236-19679483	chr20:19240236-19679483	chr20:19240236-19679483	chr20:19679226-19679227	Cancer mutations	Substitution - Missense;SLC24A3;large_intestine
http://genome.ucsc.edu/cgi-bin/hgTracks?org=human&db=hg19&position=chr20:19240236-19679483	chr20:19240236-19679483	chr20:19240236-19679483	chr20:19679315-19679316	Cancer mutations	Substitution - Missense;SLC24A3;large_intestine
http://genome.ucsc.edu/cgi-bin/hgTracks?org=human&db=hg19&position=chr20:19240236-19679483	chr20:19240236-19679483	chr20:19240236-19679483	chr20:19566101-19566102	Cancer mutations	Substitution - Missense;SLC24A3;liver
http://genome.ucsc.edu/cgi-bin/hgTracks?org=human&db=hg19&position=chr20:19240236-19679483	chr20:19240236-19679483	chr20:19240236-19679483	chr20:19261704-19261705	Cancer mutations	Substitution - Missense;SLC24A3;ovary
http://genome.ucsc.edu/cgi-bin/hgTracks?org=human&db=hg19&position=chr20:19240236-19679483	chr20:19240236-19679483	chr20:19240236-19679483	chr20:19496176-19496177	Cancer mutations	Substitution - Missense;SLC24A3;upper_aerodigestive_tract
http://genome.ucsc.edu/cgi-bin/hgTracks?org=human&db=hg19&position=chr17:9457232-9559110	chr17:9457232-9559110	chr17:9457232-9559110	chr17:9545118-9545119	Cancer mutations	Substitution - Missense;WDR16;breast
http://genome.ucsc.edu/cgi-bin/hgTracks?org=human&db=hg19&position=chr17:9457232-9559110	chr17:9457232-9559110	chr17:9457232-9559110	chr17:9490117-9490118	Cancer mutations	Substitution - Missense;WDR16;central_nervous_system
http://genome.ucsc.edu/cgi-bin/hgTracks?org=human&db=hg19&position=chr17:9457232-9559110	chr17:9457232-9559110	chr17:9457232-9559110	chr17:9503414-9503415	Cancer mutations	Substitution - Missense;WDR16;large_intestine
http://genome.ucsc.edu/cgi-bin/hgTracks?org=human&db=hg19&position=chr17:9457232-9559110	chr17:9457232-9559110	chr17:9457232-9559110	chr17:9511526-9511527	Cancer mutations	Substitution - Missense;WDR16;large_intestine
http://genome.ucsc.edu/cgi-bin/hgTracks?org=human&db=hg19&position=chr17:9457232-9559110	chr17:9457232-9559110	chr17:9457232-9559110	chr17:9538835-9538836	Cancer mutations	Substitution - Missense;WDR16;large_intestine
http://genome.ucsc.edu/cgi-bin/hgTracks?org=human&db=hg19&position=chr17:9457232-9559110	chr17:9457232-9559110	chr17:9457232-9559110	chr17:9538844-9538845	Cancer mutations	Substitution - Missense;WDR16;large_intestine
http://genome.ucsc.edu/cgi-bin/hgTracks?org=human&db=hg19&position=chr17:9457232-9559110	chr17:9457232-9559110	chr17:9457232-9559110	chr17:9546426-9546427	Cancer mutations	Substitution - Missense;WDR16;large_intestine
http://genome.ucsc.edu/cgi-bin/hgTracks?org=human&db=hg19&position=chr17:9457232-9559110	chr17:9457232-9559110	chr17:9457232-9559110	chr17:9497556-9497557	Cancer mutations	Substitution - Missense;WDR16;skin
http://genome.ucsc.edu/cgi-bin/hgTracks?org=human&db=hg19&position=chr17:9457232-9559110	chr17:9457232-9559110	chr17:9457232-9559110	chr17:9515776-9515777	Cancer mutations	Substitution - Missense;WDR16;stomach
http://genome.ucsc.edu/cgi-bin/hgTracks?org=human&db=hg19&position=chr17:9457232-9559110	chr17:9457232-9559110	chr17:9457232-9559110	chr17:9490126-9490127	Cancer mutations	Substitution - Missense;WDR16;upper_aerodigestive_tract
http://genome.ucsc.edu/cgi-bin/hgTracks?org=human&db=hg19&position=chr7:39323458-39401359	chr7:39323458-39401359	chr7:39323458-39401359	chr7:39379560-39379561	Cancer mutations	Substitution - Nonsense;POU6F2;NS
http://genome.ucsc.edu/cgi-bin/hgTracks?org=human&db=hg19&position=chr7:39323458-39401359	chr7:39323458-39401359	chr7:39323458-39401359	chr7:39379314-39379315	Cancer mutations	Substitution - Nonsense;POU6F2;haematopoietic_and_lymphoid_tissue
http://genome.ucsc.edu/cgi-bin/hgTracks?org=human&db=hg19&position=chr7:22196980-22379656	chr7:22196980-22379656	chr7:22196980-22379656	chr7:22349589-22349590	Cancer mutations	Substitution - Nonsense;RAPGEF5_ENST00000344041;NS
http://genome.ucsc.edu/cgi-bin/hgTracks?org=human&db=hg19&position=chr13:99372631-99597884	chr13:99372631-99597884	chr13:99372631-99597884	chr13:99378391-99378392	Cancer mutations	Substitution - Nonsense;SLC15A1;haematopoietic_and_lymphoid_tissue
http://genome.ucsc.edu/cgi-bin/hgTracks?org=human&db=hg19&position=chr15:91299111-91407951	chr15:91299111-91407951	chr15:91299111-91407951	chr15:91304015-91304016	Cancer mutations	Substitution - coding silent;BLM;breast
http://genome.ucsc.edu/cgi-bin/hgTracks?org=human&db=hg19&position=chr15:91299111-91407951	chr15:91299111-91407951	chr15:91299111-91407951	chr15:91326120-91326121	Cancer mutations	Substitution - coding silent;BLM;large_intestine
http://genome.ucsc.edu/cgi-bin/hgTracks?org=human&db=hg19&position=chr15:91299111-91407951	chr15:91299111-91407951	chr15:91299111-91407951	chr15:91358376-91358377	Cancer mutations	Substitution - coding silent;BLM;skin
http://genome.ucsc.edu/cgi-bin/hgTracks?org=human&db=hg19&position=chr13:99372631-99597884	chr13:99372631-99597884	chr13:99372631-99597884	chr13:99549791-99549792	Cancer mutations	Substitution - coding silent;DOCK9;large_intestine
http://genome.ucsc.edu/cgi-bin/hgTracks?org=human&db=hg19&position=chr13:99372631-99597884	chr13:99372631-99597884	chr13:99372631-99597884	chr13:99457430-99457431	Cancer mutations	Substitution - coding silent;DOCK9;stomach
http://genome.ucsc.edu/cgi-bin/hgTracks?org=human&db=hg19&position=chr13:99372631-99597884	chr13:99372631-99597884	chr13:99372631-99597884	chr13:99476723-99476724	Cancer mutations	Substitution - coding silent;DOCK9;upper_aerodigestive_tract
http://genome.ucsc.edu/cgi-bin/hgTracks?org=human&db=hg19&position=chr7:116243606-116380784	chr7:116243606-116380784	chr7:116243606-116380784	chr7:116339605-116339606	Cancer mutations	Substitution - coding silent;MET;large_intestine
http://genome.ucsc.edu/cgi-bin/hgTracks?org=human&db=hg19&position=chr7:116243606-116380784	chr7:116243606-116380784	chr7:116243606-116380784	chr7:116339710-116339711	Cancer mutations	Substitution - coding silent;MET;large_intestine
http://genome.ucsc.edu/cgi-bin/hgTracks?org=human&db=hg19&position=chr7:116243606-116380784	chr7:116243606-116380784	chr7:116243606-116380784	chr7:116339986-116339987	Cancer mutations	Substitution - coding silent;MET;lung
http://genome.ucsc.edu/cgi-bin/hgTracks?org=human&db=hg19&position=chr7:116243606-116380784	chr7:116243606-116380784	chr7:116243606-116380784	chr7:116340265-116340266	Cancer mutations	Substitution - coding silent;MET;stomach
http://genome.ucsc.edu/cgi-bin/hgTracks?org=human&db=hg19&position=chr18:60262211-60800812	chr18:60262211-60800812	chr18:60262211-60800812	chr18:60630618-60630619	Cancer mutations	Substitution - coding silent;PHLPP;breast
http://genome.ucsc.edu/cgi-bin/hgTracks?org=human&db=hg19&position=chr7:39323458-39401359	chr7:39323458-39401359	chr7:39323458-39401359	chr7:39379583-39379584	Cancer mutations	Substitution - coding silent;POU6F2;upper_aerodigestive_tract
http://genome.ucsc.edu/cgi-bin/hgTracks?org=human&db=hg19&position=chr7:22196980-22379656	chr7:22196980-22379656	chr7:22196980-22379656	chr7:22347968-22347969	Cancer mutations	Substitution - coding silent;RAPGEF5_ENST00000344041;ovary
http://genome.ucsc.edu/cgi-bin/hgTracks?org=human&db=hg19&position=chr13:99372631-99597884	chr13:99372631-99597884	chr13:99372631-99597884	chr13:99378637-99378638	Cancer mutations	Substitution - coding silent;SLC15A1;large_intestine
http://genome.ucsc.edu/cgi-bin/hgTracks?org=human&db=hg19&position=chr20:19240236-19679483	chr20:19240236-19679483	chr20:19240236-19679483	chr20:19665961-19665962	Cancer mutations	Substitution - coding silent;SLC24A3;large_intestine
http://genome.ucsc.edu/cgi-bin/hgTracks?org=human&db=hg19&position=chr17:9457232-9559110	chr17:9457232-9559110	chr17:9457232-9559110	chr17:9515781-9515782	Cancer mutations	Substitution - coding silent;WDR16;large_intestine
http://genome.ucsc.edu/cgi-bin/hgTracks?org=human&db=hg19&position=chr17:9457232-9559110	chr17:9457232-9559110	chr17:9457232-9559110	chr17:9536211-9536212	Cancer mutations	Substitution - coding silent;WDR16;ovary
http://genome.ucsc.edu/cgi-bin/hgTracks?org=human&db=hg19&position=chr17:9457232-9559110	chr17:9457232-9559110	chr17:9457232-9559110	chr17:9515688-9515689	Cancer mutations	Substitution - coding silent;WDR16;skin
http://genome.ucsc.edu/cgi-bin/hgTracks?org=human&db=hg19&position=chr18:60262211-60800812	chr18:60262211-60800812	chr18:60262211-60800812	chr18:60506142-60506143	Cancer mutations	Unknown;PHLPP;central_nervous_system
http://genome.ucsc.edu/cgi-bin/hgTracks?org=human&db=hg19&position=chr7:22196980-22379656	chr7:22196980-22379656	chr7:22196980-22379656	chr7:22330862-22330863	Cancer mutations	Unknown;RAPGEF5_ENST00000344041;central_nervous_system
http://genome.ucsc.edu/cgi-bin/hgTracks?org=human&db=hg19&position=chr17:9457232-9559110	chr17:9457232-9559110	chr17:9457232-9559110	chr17:9542037-9542038	Cancer mutations	Unknown;WDR16;NS
http://genome.ucsc.edu/cgi-bin/hgTracks?org=human&db=hg19&position=chr18:60262211-60800812	chr18:60262211-60800812	chr18:60262211-60800812	chr18:60254789-60291044	Common CNVs	19166990;BAC_aCGH,SNP_genotyping_analysisNot Provided
http://genome.ucsc.edu/cgi-bin/hgTracks?org=human&db=hg19&position=chr13:92746849-92909195	chr13:92746849-92909195	chr13:92746849-92909195	chr13:92694581-92884370	Common CNVs	19166990;A resource of 1063 cultured lymphoblastoid cell lines from 1050 individuals in 51 world populations;BAC_aCGH,SNP_genotyping_analysisNot Provided
http://genome.ucsc.edu/cgi-bin/hgTracks?org=human&db=hg19&position=chr15:91299111-91407951	chr15:91299111-91407951	chr15:91299111-91407951	chr15:91402112-91402432	Common CNVs	Deletion;17803354;;Oligo_aCGH,SNP_array,SequencingSanger Sequencing
http://genome.ucsc.edu/cgi-bin/hgTracks?org=human&db=hg19&position=chr7:22196980-22379656	chr7:22196980-22379656	chr7:22196980-22379656	chr7:22202766-22202874	Common CNVs	Deletion;17803354;;Oligo_aCGH,SNP_array,SequencingSanger Sequencing
http://genome.ucsc.edu/cgi-bin/hgTracks?org=human&db=hg19&position=chr15:91299111-91407951	chr15:91299111-91407951	chr15:91299111-91407951	chr15:91401906-91402625	Common CNVs	Deletion;18987734;;SequencingIllumina GA1 DNA Sequencer
http://genome.ucsc.edu/cgi-bin/hgTracks?org=human&db=hg19&position=chr18:60262211-60800812	chr18:60262211-60800812	chr18:60262211-60800812	chr18:60475358-60475788	Common CNVs	Deletion;18987734;;SequencingIllumina GA1 DNA Sequencer
http://genome.ucsc.edu/cgi-bin/hgTracks?org=human&db=hg19&position=chr7:22196980-22379656	chr7:22196980-22379656	chr7:22196980-22379656	chr7:22202554-22203060	Common CNVs	Deletion;18987734;;SequencingIllumina GA1 DNA Sequencer
http://genome.ucsc.edu/cgi-bin/hgTracks?org=human&db=hg19&position=chr7:39323458-39401359	chr7:39323458-39401359	chr7:39323458-39401359	chr7:39380155-39380595	Common CNVs	Deletion;18987734;;SequencingIllumina GA1 DNA Sequencer
http://genome.ucsc.edu/cgi-bin/hgTracks?org=human&db=hg19&position=chr15:91299111-91407951	chr15:91299111-91407951	chr15:91299111-91407951	chr15:91401906-91402625	Common CNVs	Deletion;18987734;Samples from several populations that are part of the HapMap project.;SequencingIllumina GA1 DNA Sequencer
http://genome.ucsc.edu/cgi-bin/hgTracks?org=human&db=hg19&position=chr18:60262211-60800812	chr18:60262211-60800812	chr18:60262211-60800812	chr18:60475358-60475788	Common CNVs	Deletion;18987734;Samples from several populations that are part of the HapMap project.;SequencingIllumina GA1 DNA Sequencer
http://genome.ucsc.edu/cgi-bin/hgTracks?org=human&db=hg19&position=chr7:22196980-22379656	chr7:22196980-22379656	chr7:22196980-22379656	chr7:22202554-22203060	Common CNVs	Deletion;18987734;Samples from several populations that are part of the HapMap project.;SequencingIllumina GA1 DNA Sequencer
http://genome.ucsc.edu/cgi-bin/hgTracks?org=human&db=hg19&position=chr7:39323458-39401359	chr7:39323458-39401359	chr7:39323458-39401359	chr7:39380155-39380595	Common CNVs	Deletion;18987734;Samples from several populations that are part of the HapMap project.;SequencingIllumina GA1 DNA Sequencer
http://genome.ucsc.edu/cgi-bin/hgTracks?org=human&db=hg19&position=chr15:91299111-91407951	chr15:91299111-91407951	chr15:91299111-91407951	chr15:91362429-91362736	Common CNVs	Deletion;18987735;Single Asian sample YH;SequencingIllumina Genome Analyzer
http://genome.ucsc.edu/cgi-bin/hgTracks?org=human&db=hg19&position=chr18:60262211-60800812	chr18:60262211-60800812	chr18:60262211-60800812	chr18:60770468-60770907	Common CNVs	Deletion;18987735;Single Asian sample YH;SequencingIllumina Genome Analyzer
http://genome.ucsc.edu/cgi-bin/hgTracks?org=human&db=hg19&position=chr7:22196980-22379656	chr7:22196980-22379656	chr7:22196980-22379656	chr7:22202670-22202955	Common CNVs	Deletion;18987735;Single Asian sample YH;SequencingIllumina Genome Analyzer
http://genome.ucsc.edu/cgi-bin/hgTracks?org=human&db=hg19&position=chr18:60262211-60800812	chr18:60262211-60800812	chr18:60262211-60800812	chr18:60759021-60759230	Common CNVs	Deletion;19546169;;SequencingApplied Biosystems SOLiD System 2BE
http://genome.ucsc.edu/cgi-bin/hgTracks?org=human&db=hg19&position=chr18:60262211-60800812	chr18:60262211-60800812	chr18:60262211-60800812	chr18:60759021-60759230	Common CNVs	Deletion;19546169;Samples from several populations that are part of the HapMap project.;SequencingApplied Biosystems SOLiD System 2BE
http://genome.ucsc.edu/cgi-bin/hgTracks?org=human&db=hg19&position=chr7:39323458-39401359	chr7:39323458-39401359	chr7:39323458-39401359	chr7:39380342-39380406	Common CNVs	Deletion;20482838;;Oligo_aCGH,SNP_array,SequencingSanger Sequencing
http://genome.ucsc.edu/cgi-bin/hgTracks?org=human&db=hg19&position=chr7:39323458-39401359	chr7:39323458-39401359	chr7:39323458-39401359	chr7:39387266-39387882	Common CNVs	Deletion;20482838;;Oligo_aCGH,SNP_array,SequencingSanger Sequencing
http://genome.ucsc.edu/cgi-bin/hgTracks?org=human&db=hg19&position=chr7:39323458-39401359	chr7:39323458-39401359	chr7:39323458-39401359	chr7:39387266-39387882	Common CNVs	Deletion;20482838;;Oligo_aCGH,SNP_array,SequencingSanger Sequencing + Sanger H. Sapiens NimbleGen 42M CGH Array + Agilent Custom 24M + Illumina Human1Mv1 DNA Analysis BeadChip + Affymetrix Genome-Wide Human SNP 6.0 Array + Agilent Custom 244K
http://genome.ucsc.edu/cgi-bin/hgTracks?org=human&db=hg19&position=chr7:39323458-39401359	chr7:39323458-39401359	chr7:39323458-39401359	chr7:39380342-39380406	Common CNVs	Deletion;20482838;;Oligo_aCGH,SNP_array,SequencingSanger Sequencing + Sanger H. Sapiens NimbleGen 42M CGH Array + Agilent Custom 24M + Illumina Human1Mv1 DNA Analysis BeadChip + Agilent Custom 244K + Affymetrix Genome-Wide Human SNP 6.0 Array
http://genome.ucsc.edu/cgi-bin/hgTracks?org=human&db=hg19&position=chr17:9457232-9559110	chr17:9457232-9559110	chr17:9457232-9559110	chr17:9547060-9731563	Common CNVs	Gain;17160897;;BAC_aCGHSMRT Whole Genome Tile Path BAC CGH Array
http://genome.ucsc.edu/cgi-bin/hgTracks?org=human&db=hg19&position=chr20:19240236-19679483	chr20:19240236-19679483	chr20:19240236-19679483	chr20:19330801-19525952	Common CNVs	Gain;17160897;;BAC_aCGHSMRT Whole Genome Tile Path BAC CGH Array
http://genome.ucsc.edu/cgi-bin/hgTracks?org=human&db=hg19&position=chr7:22196980-22379656	chr7:22196980-22379656	chr7:22196980-22379656	chr7:22316841-22494973	Common CNVs	Gain;17160897;;BAC_aCGHSMRT Whole Genome Tile Path BAC CGH Array
http://genome.ucsc.edu/cgi-bin/hgTracks?org=human&db=hg19&position=chr15:91299111-91407951	chr15:91299111-91407951	chr15:91299111-91407951	chr15:91362681-91403238	Common CNVs	Gain;21552272;;Oligo_aCGH,SNP_array,BAC_aCGH
http://genome.ucsc.edu/cgi-bin/hgTracks?org=human&db=hg19&position=chr7:22196980-22379656	chr7:22196980-22379656	chr7:22196980-22379656	chr7:22296017-22315855	Common CNVs	Gain;21552272;;Oligo_aCGH,SNP_array,BAC_aCGHAffymetrix Genome-Wide Human SNP 6.0 Array
http://genome.ucsc.edu/cgi-bin/hgTracks?org=human&db=hg19&position=chr15:91299111-91407951	chr15:91299111-91407951	chr15:91299111-91407951	chr15:91362681-91403238	Common CNVs	Gain;21552272;;Oligo_aCGH,SNP_array,BAC_aCGHAgilent 2 x 244K Human Genome CGH Microarray
http://genome.ucsc.edu/cgi-bin/hgTracks?org=human&db=hg19&position=chr15:91299111-91407951	chr15:91299111-91407951	chr15:91299111-91407951	chr15:91362908-91403238	Common CNVs	Gain;21552272;;Oligo_aCGH,SNP_array,BAC_aCGHAgilent 2 x 244K Human Genome CGH Microarray
http://genome.ucsc.edu/cgi-bin/hgTracks?org=human&db=hg19&position=chr7:22196980-22379656	chr7:22196980-22379656	chr7:22196980-22379656	chr7:22296017-22315855	Common CNVs	Gain;21552272;Samples from several populations that are part of the HapMap project.;Oligo_aCGH,SNP_array,BAC_aCGHAffymetrix Genome-Wide Human SNP 6.0 Array
http://genome.ucsc.edu/cgi-bin/hgTracks?org=human&db=hg19&position=chr15:91299111-91407951	chr15:91299111-91407951	chr15:91299111-91407951	chr15:91362681-91403238	Common CNVs	Gain;21552272;Samples from several populations that are part of the HapMap project.;Oligo_aCGH,SNP_array,BAC_aCGHAgilent 2 x 244K Human Genome CGH Microarray
http://genome.ucsc.edu/cgi-bin/hgTracks?org=human&db=hg19&position=chr15:91299111-91407951	chr15:91299111-91407951	chr15:91299111-91407951	chr15:91362908-91403238	Common CNVs	Gain;21552272;Samples from several populations that are part of the HapMap project.;Oligo_aCGH,SNP_array,BAC_aCGHAgilent 2 x 244K Human Genome CGH Microarray
http://genome.ucsc.edu/cgi-bin/hgTracks?org=human&db=hg19&position=chr17:9457232-9559110	chr17:9457232-9559110	chr17:9457232-9559110	chr17:9512134-9545431	Common CNVs	Insertion;18451855;;BAC_aCGH,OEA_assembly,FISH,Read-depth_analysis,MCD_analysisCapillary
http://genome.ucsc.edu/cgi-bin/hgTracks?org=human&db=hg19&position=chr20:19240236-19679483	chr20:19240236-19679483	chr20:19240236-19679483	chr20:19571841-19605812	Common CNVs	Insertion;18451855;;BAC_aCGH,OEA_assembly,FISH,Read-depth_analysis,MCD_analysisCapillary
http://genome.ucsc.edu/cgi-bin/hgTracks?org=human&db=hg19&position=chr20:19240236-19679483	chr20:19240236-19679483	chr20:19240236-19679483	chr20:19664139-19697922	Common CNVs	Insertion;18451855;;BAC_aCGH,OEA_assembly,FISH,Read-depth_analysis,MCD_analysisCapillary
http://genome.ucsc.edu/cgi-bin/hgTracks?org=human&db=hg19&position=chr17:9457232-9559110	chr17:9457232-9559110	chr17:9457232-9559110	chr17:9512134-9545431	Common CNVs	Insertion;18451855;Samples from several populations that are part of the HapMap project.;BAC_aCGH,OEA_assembly,FISH,Read-depth_analysis,MCD_analysisCapillary
http://genome.ucsc.edu/cgi-bin/hgTracks?org=human&db=hg19&position=chr20:19240236-19679483	chr20:19240236-19679483	chr20:19240236-19679483	chr20:19571841-19605812	Common CNVs	Insertion;18451855;Samples from several populations that are part of the HapMap project.;BAC_aCGH,OEA_assembly,FISH,Read-depth_analysis,MCD_analysisCapillary
http://genome.ucsc.edu/cgi-bin/hgTracks?org=human&db=hg19&position=chr20:19240236-19679483	chr20:19240236-19679483	chr20:19240236-19679483	chr20:19664139-19697922	Common CNVs	Insertion;18451855;Samples from several populations that are part of the HapMap project.;BAC_aCGH,OEA_assembly,FISH,Read-depth_analysis,MCD_analysisCapillary
http://genome.ucsc.edu/cgi-bin/hgTracks?org=human&db=hg19&position=chr20:19240236-19679483	chr20:19240236-19679483	chr20:19240236-19679483	chr20:19643403-19644367	Common CNVs	Insertion;19546169;;SequencingApplied Biosystems SOLiD System 2BE
http://genome.ucsc.edu/cgi-bin/hgTracks?org=human&db=hg19&position=chr20:19240236-19679483	chr20:19240236-19679483	chr20:19240236-19679483	chr20:19643403-19644367	Common CNVs	Insertion;19546169;Samples from several populations that are part of the HapMap project.;SequencingApplied Biosystems SOLiD System 2BE
http://genome.ucsc.edu/cgi-bin/hgTracks?org=human&db=hg19&position=chr13:92746849-92909195	chr13:92746849-92909195	chr13:92746849-92909195	chr13:92814250-92814384	Common CNVs	Insertion;20981092;Samples from several populations that are part of the HapMap project.;Sequencing454 GS FLX + Illumina Genome Analyzer II
http://genome.ucsc.edu/cgi-bin/hgTracks?org=human&db=hg19&position=chr13:92746849-92909195	chr13:92746849-92909195	chr13:92746849-92909195	chr13:92814288-92814423	Common CNVs	Insertion;20981092;Samples from several populations that are part of the HapMap project.;Sequencing454 GS FLX + Illumina Genome Analyzer II
http://genome.ucsc.edu/cgi-bin/hgTracks?org=human&db=hg19&position=chr13:92746849-92909195	chr13:92746849-92909195	chr13:92746849-92909195	chr13:92825205-92825538	Common CNVs	Insertion;20981092;Samples from several populations that are part of the HapMap project.;Sequencing454 GS FLX + Illumina Genome Analyzer II
http://genome.ucsc.edu/cgi-bin/hgTracks?org=human&db=hg19&position=chr13:92746849-92909195	chr13:92746849-92909195	chr13:92746849-92909195	chr13:92825206-92825539	Common CNVs	Insertion;20981092;Samples from several populations that are part of the HapMap project.;Sequencing454 GS FLX + Illumina Genome Analyzer II
http://genome.ucsc.edu/cgi-bin/hgTracks?org=human&db=hg19&position=chr13:99372631-99597884	chr13:99372631-99597884	chr13:99372631-99597884	chr13:99533089-99533174	Common CNVs	Insertion;20981092;Samples from several populations that are part of the HapMap project.;Sequencing454 GS FLX + Illumina Genome Analyzer II
http://genome.ucsc.edu/cgi-bin/hgTracks?org=human&db=hg19&position=chr18:60262211-60800812	chr18:60262211-60800812	chr18:60262211-60800812	chr18:60524489-60524574	Common CNVs	Insertion;20981092;Samples from several populations that are part of the HapMap project.;Sequencing454 GS FLX + Illumina Genome Analyzer II
http://genome.ucsc.edu/cgi-bin/hgTracks?org=human&db=hg19&position=chr18:60262211-60800812	chr18:60262211-60800812	chr18:60262211-60800812	chr18:60686075-60686160	Common CNVs	Insertion;20981092;Samples from several populations that are part of the HapMap project.;Sequencing454 GS FLX + Illumina Genome Analyzer II
http://genome.ucsc.edu/cgi-bin/hgTracks?org=human&db=hg19&position=chr20:19240236-19679483	chr20:19240236-19679483	chr20:19240236-19679483	chr20:19447313-19447668	Common CNVs	Insertion;20981092;Samples from several populations that are part of the HapMap project.;Sequencing454 GS FLX + Illumina Genome Analyzer II
http://genome.ucsc.edu/cgi-bin/hgTracks?org=human&db=hg19&position=chr20:19240236-19679483	chr20:19240236-19679483	chr20:19240236-19679483	chr20:19447326-19447656	Common CNVs	Insertion;20981092;Samples from several populations that are part of the HapMap project.;Sequencing454 GS FLX + Illumina Genome Analyzer II
http://genome.ucsc.edu/cgi-bin/hgTracks?org=human&db=hg19&position=chr15:91299111-91407951	chr15:91299111-91407951	chr15:91299111-91407951	chr15:91362532-91362672	Common CNVs	Loss;16902084;;Sequence_alignmentNot Provided
http://genome.ucsc.edu/cgi-bin/hgTracks?org=human&db=hg19&position=chr7:22196980-22379656	chr7:22196980-22379656	chr7:22196980-22379656	chr7:22202777-22202883	Common CNVs	Loss;16902084;;Sequence_alignmentNot Provided
http://genome.ucsc.edu/cgi-bin/hgTracks?org=human&db=hg19&position=chr7:39323458-39401359	chr7:39323458-39401359	chr7:39323458-39401359	chr7:39380344-39380408	Common CNVs	Loss;16902084;;Sequence_alignmentNot Provided
http://genome.ucsc.edu/cgi-bin/hgTracks?org=human&db=hg19&position=chr15:91299111-91407951	chr15:91299111-91407951	chr15:91299111-91407951	chr15:91403140-91506191	Common CNVs	Loss;17160897;;BAC_aCGHSMRT Whole Genome Tile Path BAC CGH Array
http://genome.ucsc.edu/cgi-bin/hgTracks?org=human&db=hg19&position=chr17:9457232-9559110	chr17:9457232-9559110	chr17:9457232-9559110	chr17:9421674-9599923	Common CNVs	Loss;17160897;;BAC_aCGHSMRT Whole Genome Tile Path BAC CGH Array
http://genome.ucsc.edu/cgi-bin/hgTracks?org=human&db=hg19&position=chr20:19240236-19679483	chr20:19240236-19679483	chr20:19240236-19679483	chr20:19498369-19664390	Common CNVs	Loss;17160897;;BAC_aCGHSMRT Whole Genome Tile Path BAC CGH Array
http://genome.ucsc.edu/cgi-bin/hgTracks?org=human&db=hg19&position=chr20:19240236-19679483	chr20:19240236-19679483	chr20:19240236-19679483	chr20:19382701-19393421	Common CNVs	Loss;18451855;;BAC_aCGH,OEA_assembly,FISH,Read-depth_analysis,MCD_analysisCapillary
http://genome.ucsc.edu/cgi-bin/hgTracks?org=human&db=hg19&position=chr20:19240236-19679483	chr20:19240236-19679483	chr20:19240236-19679483	chr20:19382701-19393421	Common CNVs	Loss;18451855;Samples from several populations that are part of the HapMap project.;BAC_aCGH,OEA_assembly,FISH,Read-depth_analysis,MCD_analysisCapillary
http://genome.ucsc.edu/cgi-bin/hgTracks?org=human&db=hg19&position=chr15:91299111-91407951	chr15:91299111-91407951	chr15:91299111-91407951	chr15:91402108-91402413	Common CNVs	Loss;19470904;;SequencingIllumina Genome Analyzer
http://genome.ucsc.edu/cgi-bin/hgTracks?org=human&db=hg19&position=chr13:92746849-92909195	chr13:92746849-92909195	chr13:92746849-92909195	chr13:92901926-92911496	Common CNVs	Loss;19592680;;SNP_arrayIllumina HumanHap550 Genotyping BeadChip v3
http://genome.ucsc.edu/cgi-bin/hgTracks?org=human&db=hg19&position=chr18:60262211-60800812	chr18:60262211-60800812	chr18:60262211-60800812	chr18:60246006-60287406	Common CNVs	Loss;19592680;;SNP_arrayIllumina HumanHap550 Genotyping BeadChip v3
http://genome.ucsc.edu/cgi-bin/hgTracks?org=human&db=hg19&position=chr18:60262211-60800812	chr18:60262211-60800812	chr18:60262211-60800812	chr18:60547061-60593492	Common CNVs	Loss;19592680;;SNP_arrayIllumina HumanHap550 Genotyping BeadChip v3
http://genome.ucsc.edu/cgi-bin/hgTracks?org=human&db=hg19&position=chr20:19240236-19679483	chr20:19240236-19679483	chr20:19240236-19679483	chr20:19459328-19476765	Common CNVs	Loss;19592680;;SNP_arrayIllumina HumanHap550 Genotyping BeadChip v3
http://genome.ucsc.edu/cgi-bin/hgTracks?org=human&db=hg19&position=chr18:60262211-60800812	chr18:60262211-60800812	chr18:60262211-60800812	chr18:60757371-60760870	Common CNVs	Loss;20981092;;Sequencing
http://genome.ucsc.edu/cgi-bin/hgTracks?org=human&db=hg19&position=chr13:92746849-92909195	chr13:92746849-92909195	chr13:92746849-92909195	chr13:92445513-92816367	Common CNVs	Loss;20981092;Samples from several populations that are part of the HapMap project.;Sequencing454 GS FLX + Illumina Genome Analyzer II
http://genome.ucsc.edu/cgi-bin/hgTracks?org=human&db=hg19&position=chr13:92746849-92909195	chr13:92746849-92909195	chr13:92746849-92909195	chr13:92808038-92808480	Common CNVs	Loss;20981092;Samples from several populations that are part of the HapMap project.;Sequencing454 GS FLX + Illumina Genome Analyzer II
http://genome.ucsc.edu/cgi-bin/hgTracks?org=human&db=hg19&position=chr15:91299111-91407951	chr15:91299111-91407951	chr15:91299111-91407951	chr15:91328710-91329274	Common CNVs	Loss;20981092;Samples from several populations that are part of the HapMap project.;Sequencing454 GS FLX + Illumina Genome Analyzer II
http://genome.ucsc.edu/cgi-bin/hgTracks?org=human&db=hg19&position=chr15:91299111-91407951	chr15:91299111-91407951	chr15:91299111-91407951	chr15:91362420-91362670	Common CNVs	Loss;20981092;Samples from several populations that are part of the HapMap project.;Sequencing454 GS FLX + Illumina Genome Analyzer II
http://genome.ucsc.edu/cgi-bin/hgTracks?org=human&db=hg19&position=chr15:91299111-91407951	chr15:91299111-91407951	chr15:91299111-91407951	chr15:91402082-91402421	Common CNVs	Loss;20981092;Samples from several populations that are part of the HapMap project.;Sequencing454 GS FLX + Illumina Genome Analyzer II
http://genome.ucsc.edu/cgi-bin/hgTracks?org=human&db=hg19&position=chr17:9457232-9559110	chr17:9457232-9559110	chr17:9457232-9559110	chr17:9492703-9493118	Common CNVs	Loss;20981092;Samples from several populations that are part of the HapMap project.;Sequencing454 GS FLX + Illumina Genome Analyzer II
http://genome.ucsc.edu/cgi-bin/hgTracks?org=human&db=hg19&position=chr18:60262211-60800812	chr18:60262211-60800812	chr18:60262211-60800812	chr18:60322492-60323006	Common CNVs	Loss;20981092;Samples from several populations that are part of the HapMap project.;Sequencing454 GS FLX + Illumina Genome Analyzer II
http://genome.ucsc.edu/cgi-bin/hgTracks?org=human&db=hg19&position=chr18:60262211-60800812	chr18:60262211-60800812	chr18:60262211-60800812	chr18:60534408-60534665	Common CNVs	Loss;20981092;Samples from several populations that are part of the HapMap project.;Sequencing454 GS FLX + Illumina Genome Analyzer II
http://genome.ucsc.edu/cgi-bin/hgTracks?org=human&db=hg19&position=chr18:60262211-60800812	chr18:60262211-60800812	chr18:60262211-60800812	chr18:60548572-60549094	Common CNVs	Loss;20981092;Samples from several populations that are part of the HapMap project.;Sequencing454 GS FLX + Illumina Genome Analyzer II
http://genome.ucsc.edu/cgi-bin/hgTracks?org=human&db=hg19&position=chr18:60262211-60800812	chr18:60262211-60800812	chr18:60262211-60800812	chr18:60619624-60620219	Common CNVs	Loss;20981092;Samples from several populations that are part of the HapMap project.;Sequencing454 GS FLX + Illumina Genome Analyzer II
http://genome.ucsc.edu/cgi-bin/hgTracks?org=human&db=hg19&position=chr18:60262211-60800812	chr18:60262211-60800812	chr18:60262211-60800812	chr18:60682692-60683094	Common CNVs	Loss;20981092;Samples from several populations that are part of the HapMap project.;Sequencing454 GS FLX + Illumina Genome Analyzer II
http://genome.ucsc.edu/cgi-bin/hgTracks?org=human&db=hg19&position=chr18:60262211-60800812	chr18:60262211-60800812	chr18:60262211-60800812	chr18:60704364-60704694	Common CNVs	Loss;20981092;Samples from several populations that are part of the HapMap project.;Sequencing454 GS FLX + Illumina Genome Analyzer II
http://genome.ucsc.edu/cgi-bin/hgTracks?org=human&db=hg19&position=chr18:60262211-60800812	chr18:60262211-60800812	chr18:60262211-60800812	chr18:60770671-60770968	Common CNVs	Loss;20981092;Samples from several populations that are part of the HapMap project.;Sequencing454 GS FLX + Illumina Genome Analyzer II
http://genome.ucsc.edu/cgi-bin/hgTracks?org=human&db=hg19&position=chr20:19240236-19679483	chr20:19240236-19679483	chr20:19240236-19679483	chr20:19266153-19266414	Common CNVs	Loss;20981092;Samples from several populations that are part of the HapMap project.;Sequencing454 GS FLX + Illumina Genome Analyzer II
http://genome.ucsc.edu/cgi-bin/hgTracks?org=human&db=hg19&position=chr20:19240236-19679483	chr20:19240236-19679483	chr20:19240236-19679483	chr20:19314556-19314883	Common CNVs	Loss;20981092;Samples from several populations that are part of the HapMap project.;Sequencing454 GS FLX + Illumina Genome Analyzer II
http://genome.ucsc.edu/cgi-bin/hgTracks?org=human&db=hg19&position=chr20:19240236-19679483	chr20:19240236-19679483	chr20:19240236-19679483	chr20:19383480-19383729	Common CNVs	Loss;20981092;Samples from several populations that are part of the HapMap project.;Sequencing454 GS FLX + Illumina Genome Analyzer II
http://genome.ucsc.edu/cgi-bin/hgTracks?org=human&db=hg19&position=chr7:116243606-116380784	chr7:116243606-116380784	chr7:116243606-116380784	chr7:116336425-116336909	Common CNVs	Loss;20981092;Samples from several populations that are part of the HapMap project.;Sequencing454 GS FLX + Illumina Genome Analyzer II
http://genome.ucsc.edu/cgi-bin/hgTracks?org=human&db=hg19&position=chr7:22196980-22379656	chr7:22196980-22379656	chr7:22196980-22379656	chr7:22202717-22202844	Common CNVs	Loss;20981092;Samples from several populations that are part of the HapMap project.;Sequencing454 GS FLX + Illumina Genome Analyzer II
http://genome.ucsc.edu/cgi-bin/hgTracks?org=human&db=hg19&position=chr7:22196980-22379656	chr7:22196980-22379656	chr7:22196980-22379656	chr7:22298671-22298788	Common CNVs	Loss;20981092;Samples from several populations that are part of the HapMap project.;Sequencing454 GS FLX + Illumina Genome Analyzer II
http://genome.ucsc.edu/cgi-bin/hgTracks?org=human&db=hg19&position=chr7:39323458-39401359	chr7:39323458-39401359	chr7:39323458-39401359	chr7:39380283-39380457	Common CNVs	Loss;20981092;Samples from several populations that are part of the HapMap project.;Sequencing454 GS FLX + Illumina Genome Analyzer II
http://genome.ucsc.edu/cgi-bin/hgTracks?org=human&db=hg19&position=chr7:39323458-39401359	chr7:39323458-39401359	chr7:39323458-39401359	chr7:39387252-39387888	Common CNVs	Loss;20981092;Samples from several populations that are part of the HapMap project.;Sequencing454 GS FLX + Illumina Genome Analyzer II
http://genome.ucsc.edu/cgi-bin/hgTracks?org=human&db=hg19&position=chr15:91299111-91407951	chr15:91299111-91407951	chr15:91299111-91407951	chr15:91362352-91362755	Common CNVs	Loss;20981092;Samples from several populations that are part of the HapMap project.;Sequencing454 GS FLX + Illumina Genome Analyzer II + ABI SOLiD System
http://genome.ucsc.edu/cgi-bin/hgTracks?org=human&db=hg19&position=chr15:91299111-91407951	chr15:91299111-91407951	chr15:91299111-91407951	chr15:91362420-91362670	Common CNVs	Loss;20981092;Samples from several populations that are part of the HapMap project.;Sequencing454 GS FLX + Illumina Genome Analyzer II + ABI SOLiD System
http://genome.ucsc.edu/cgi-bin/hgTracks?org=human&db=hg19&position=chr15:91299111-91407951	chr15:91299111-91407951	chr15:91299111-91407951	chr15:91401932-91402519	Common CNVs	Loss;20981092;Samples from several populations that are part of the HapMap project.;Sequencing454 GS FLX + Illumina Genome Analyzer II + ABI SOLiD System
http://genome.ucsc.edu/cgi-bin/hgTracks?org=human&db=hg19&position=chr15:91299111-91407951	chr15:91299111-91407951	chr15:91299111-91407951	chr15:91401952-91402502	Common CNVs	Loss;20981092;Samples from several populations that are part of the HapMap project.;Sequencing454 GS FLX + Illumina Genome Analyzer II + ABI SOLiD System
http://genome.ucsc.edu/cgi-bin/hgTracks?org=human&db=hg19&position=chr15:91299111-91407951	chr15:91299111-91407951	chr15:91299111-91407951	chr15:91402024-91402508	Common CNVs	Loss;20981092;Samples from several populations that are part of the HapMap project.;Sequencing454 GS FLX + Illumina Genome Analyzer II + ABI SOLiD System
http://genome.ucsc.edu/cgi-bin/hgTracks?org=human&db=hg19&position=chr15:91299111-91407951	chr15:91299111-91407951	chr15:91299111-91407951	chr15:91402097-91402416	Common CNVs	Loss;20981092;Samples from several populations that are part of the HapMap project.;Sequencing454 GS FLX + Illumina Genome Analyzer II + ABI SOLiD System
http://genome.ucsc.edu/cgi-bin/hgTracks?org=human&db=hg19&position=chr17:9457232-9559110	chr17:9457232-9559110	chr17:9457232-9559110	chr17:9553412-9555119	Common CNVs	Loss;20981092;Samples from several populations that are part of the HapMap project.;Sequencing454 GS FLX + Illumina Genome Analyzer II + ABI SOLiD System
http://genome.ucsc.edu/cgi-bin/hgTracks?org=human&db=hg19&position=chr18:60262211-60800812	chr18:60262211-60800812	chr18:60262211-60800812	chr18:60565206-60565659	Common CNVs	Loss;20981092;Samples from several populations that are part of the HapMap project.;Sequencing454 GS FLX + Illumina Genome Analyzer II + ABI SOLiD System
http://genome.ucsc.edu/cgi-bin/hgTracks?org=human&db=hg19&position=chr18:60262211-60800812	chr18:60262211-60800812	chr18:60262211-60800812	chr18:60592608-60592961	Common CNVs	Loss;20981092;Samples from several populations that are part of the HapMap project.;Sequencing454 GS FLX + Illumina Genome Analyzer II + ABI SOLiD System
http://genome.ucsc.edu/cgi-bin/hgTracks?org=human&db=hg19&position=chr7:22196980-22379656	chr7:22196980-22379656	chr7:22196980-22379656	chr7:22202276-22203207	Common CNVs	Loss;20981092;Samples from several populations that are part of the HapMap project.;Sequencing454 GS FLX + Illumina Genome Analyzer II + ABI SOLiD System
http://genome.ucsc.edu/cgi-bin/hgTracks?org=human&db=hg19&position=chr7:22196980-22379656	chr7:22196980-22379656	chr7:22196980-22379656	chr7:22202660-22202961	Common CNVs	Loss;20981092;Samples from several populations that are part of the HapMap project.;Sequencing454 GS FLX + Illumina Genome Analyzer II + ABI SOLiD System
http://genome.ucsc.edu/cgi-bin/hgTracks?org=human&db=hg19&position=chr7:22196980-22379656	chr7:22196980-22379656	chr7:22196980-22379656	chr7:22202669-22202877	Common CNVs	Loss;20981092;Samples from several populations that are part of the HapMap project.;Sequencing454 GS FLX + Illumina Genome Analyzer II + ABI SOLiD System
http://genome.ucsc.edu/cgi-bin/hgTracks?org=human&db=hg19&position=chr7:22196980-22379656	chr7:22196980-22379656	chr7:22196980-22379656	chr7:22202732-22202839	Common CNVs	Loss;20981092;Samples from several populations that are part of the HapMap project.;Sequencing454 GS FLX + Illumina Genome Analyzer II + ABI SOLiD System
http://genome.ucsc.edu/cgi-bin/hgTracks?org=human&db=hg19&position=chr7:39323458-39401359	chr7:39323458-39401359	chr7:39323458-39401359	chr7:39380249-39380493	Common CNVs	Loss;20981092;Samples from several populations that are part of the HapMap project.;Sequencing454 GS FLX + Illumina Genome Analyzer II + ABI SOLiD System
http://genome.ucsc.edu/cgi-bin/hgTracks?org=human&db=hg19&position=chr7:39323458-39401359	chr7:39323458-39401359	chr7:39323458-39401359	chr7:39380259-39380459	Common CNVs	Loss;20981092;Samples from several populations that are part of the HapMap project.;Sequencing454 GS FLX + Illumina Genome Analyzer II + ABI SOLiD System
http://genome.ucsc.edu/cgi-bin/hgTracks?org=human&db=hg19&position=chr7:39323458-39401359	chr7:39323458-39401359	chr7:39323458-39401359	chr7:39380343-39380407	Common CNVs	Loss;20981092;Samples from several populations that are part of the HapMap project.;Sequencing454 GS FLX + Illumina Genome Analyzer II + ABI SOLiD System
http://genome.ucsc.edu/cgi-bin/hgTracks?org=human&db=hg19&position=chr7:39323458-39401359	chr7:39323458-39401359	chr7:39323458-39401359	chr7:39387267-39387883	Common CNVs	Loss;20981092;Samples from several populations that are part of the HapMap project.;Sequencing454 GS FLX + Illumina Genome Analyzer II + ABI SOLiD System
http://genome.ucsc.edu/cgi-bin/hgTracks?org=human&db=hg19&position=chr13:99372631-99597884	chr13:99372631-99597884	chr13:99372631-99597884	chr13:99403775-99406324	Common CNVs	Loss;20981092;Samples from several populations that are part of the HapMap project.;SequencingIllumina Genome Analyzer II
http://genome.ucsc.edu/cgi-bin/hgTracks?org=human&db=hg19&position=chr13:99372631-99597884	chr13:99372631-99597884	chr13:99372631-99597884	chr13:99431350-99435549	Common CNVs	Loss;20981092;Samples from several populations that are part of the HapMap project.;SequencingIllumina Genome Analyzer II
http://genome.ucsc.edu/cgi-bin/hgTracks?org=human&db=hg19&position=chr13:99372631-99597884	chr13:99372631-99597884	chr13:99372631-99597884	chr13:99435550-99438949	Common CNVs	Loss;20981092;Samples from several populations that are part of the HapMap project.;SequencingIllumina Genome Analyzer II
http://genome.ucsc.edu/cgi-bin/hgTracks?org=human&db=hg19&position=chr15:91299111-91407951	chr15:91299111-91407951	chr15:91299111-91407951	chr15:91401397-91403396	Common CNVs	Loss;20981092;Samples from several populations that are part of the HapMap project.;SequencingIllumina Genome Analyzer II
http://genome.ucsc.edu/cgi-bin/hgTracks?org=human&db=hg19&position=chr17:9457232-9559110	chr17:9457232-9559110	chr17:9457232-9559110	chr17:9462101-9464300	Common CNVs	Loss;20981092;Samples from several populations that are part of the HapMap project.;SequencingIllumina Genome Analyzer II
http://genome.ucsc.edu/cgi-bin/hgTracks?org=human&db=hg19&position=chr17:9457232-9559110	chr17:9457232-9559110	chr17:9457232-9559110	chr17:9519376-9525575	Common CNVs	Loss;20981092;Samples from several populations that are part of the HapMap project.;SequencingIllumina Genome Analyzer II
http://genome.ucsc.edu/cgi-bin/hgTracks?org=human&db=hg19&position=chr17:9457232-9559110	chr17:9457232-9559110	chr17:9457232-9559110	chr17:9546826-9551325	Common CNVs	Loss;20981092;Samples from several populations that are part of the HapMap project.;SequencingIllumina Genome Analyzer II
http://genome.ucsc.edu/cgi-bin/hgTracks?org=human&db=hg19&position=chr18:60262211-60800812	chr18:60262211-60800812	chr18:60262211-60800812	chr18:60381496-60384345	Common CNVs	Loss;20981092;Samples from several populations that are part of the HapMap project.;SequencingIllumina Genome Analyzer II
http://genome.ucsc.edu/cgi-bin/hgTracks?org=human&db=hg19&position=chr18:60262211-60800812	chr18:60262211-60800812	chr18:60262211-60800812	chr18:60382021-60385620	Common CNVs	Loss;20981092;Samples from several populations that are part of the HapMap project.;SequencingIllumina Genome Analyzer II
http://genome.ucsc.edu/cgi-bin/hgTracks?org=human&db=hg19&position=chr18:60262211-60800812	chr18:60262211-60800812	chr18:60262211-60800812	chr18:60573021-60580420	Common CNVs	Loss;20981092;Samples from several populations that are part of the HapMap project.;SequencingIllumina Genome Analyzer II
http://genome.ucsc.edu/cgi-bin/hgTracks?org=human&db=hg19&position=chr18:60262211-60800812	chr18:60262211-60800812	chr18:60262211-60800812	chr18:60712121-60713970	Common CNVs	Loss;20981092;Samples from several populations that are part of the HapMap project.;SequencingIllumina Genome Analyzer II
http://genome.ucsc.edu/cgi-bin/hgTracks?org=human&db=hg19&position=chr18:60262211-60800812	chr18:60262211-60800812	chr18:60262211-60800812	chr18:60738371-60742570	Common CNVs	Loss;20981092;Samples from several populations that are part of the HapMap project.;SequencingIllumina Genome Analyzer II
http://genome.ucsc.edu/cgi-bin/hgTracks?org=human&db=hg19&position=chr18:60262211-60800812	chr18:60262211-60800812	chr18:60262211-60800812	chr18:60739471-60743670	Common CNVs	Loss;20981092;Samples from several populations that are part of the HapMap project.;SequencingIllumina Genome Analyzer II
http://genome.ucsc.edu/cgi-bin/hgTracks?org=human&db=hg19&position=chr18:60262211-60800812	chr18:60262211-60800812	chr18:60262211-60800812	chr18:60757371-60760770	Common CNVs	Loss;20981092;Samples from several populations that are part of the HapMap project.;SequencingIllumina Genome Analyzer II
http://genome.ucsc.edu/cgi-bin/hgTracks?org=human&db=hg19&position=chr18:60262211-60800812	chr18:60262211-60800812	chr18:60262211-60800812	chr18:60757371-60760870	Common CNVs	Loss;20981092;Samples from several populations that are part of the HapMap project.;SequencingIllumina Genome Analyzer II
http://genome.ucsc.edu/cgi-bin/hgTracks?org=human&db=hg19&position=chr18:60262211-60800812	chr18:60262211-60800812	chr18:60262211-60800812	chr18:60757471-60760870	Common CNVs	Loss;20981092;Samples from several populations that are part of the HapMap project.;SequencingIllumina Genome Analyzer II
http://genome.ucsc.edu/cgi-bin/hgTracks?org=human&db=hg19&position=chr18:60262211-60800812	chr18:60262211-60800812	chr18:60262211-60800812	chr18:60768471-60773170	Common CNVs	Loss;20981092;Samples from several populations that are part of the HapMap project.;SequencingIllumina Genome Analyzer II
http://genome.ucsc.edu/cgi-bin/hgTracks?org=human&db=hg19&position=chr18:60262211-60800812	chr18:60262211-60800812	chr18:60262211-60800812	chr18:60769171-60772270	Common CNVs	Loss;20981092;Samples from several populations that are part of the HapMap project.;SequencingIllumina Genome Analyzer II
http://genome.ucsc.edu/cgi-bin/hgTracks?org=human&db=hg19&position=chr20:19240236-19679483	chr20:19240236-19679483	chr20:19240236-19679483	chr20:19326001-19328025	Common CNVs	Loss;20981092;Samples from several populations that are part of the HapMap project.;SequencingIllumina Genome Analyzer II
http://genome.ucsc.edu/cgi-bin/hgTracks?org=human&db=hg19&position=chr20:19240236-19679483	chr20:19240236-19679483	chr20:19240236-19679483	chr20:19326401-19327600	Common CNVs	Loss;20981092;Samples from several populations that are part of the HapMap project.;SequencingIllumina Genome Analyzer II
http://genome.ucsc.edu/cgi-bin/hgTracks?org=human&db=hg19&position=chr20:19240236-19679483	chr20:19240236-19679483	chr20:19240236-19679483	chr20:19399701-19402900	Common CNVs	Loss;20981092;Samples from several populations that are part of the HapMap project.;SequencingIllumina Genome Analyzer II
http://genome.ucsc.edu/cgi-bin/hgTracks?org=human&db=hg19&position=chr8:94909743-94975130	chr8:94909743-94975130	chr8:94909743-94975130	chr8:94927800-94930649	Common CNVs	Loss;20981092;Samples from several populations that are part of the HapMap project.;SequencingIllumina Genome Analyzer II
http://genome.ucsc.edu/cgi-bin/hgTracks?org=human&db=hg19&position=chr8:94909743-94975130	chr8:94909743-94975130	chr8:94909743-94975130	chr8:94928025-94930724	Common CNVs	Loss;20981092;Samples from several populations that are part of the HapMap project.;SequencingIllumina Genome Analyzer II
http://genome.ucsc.edu/cgi-bin/hgTracks?org=human&db=hg19&position=chr8:94909743-94975130	chr8:94909743-94975130	chr8:94909743-94975130	chr8:94928400-94930949	Common CNVs	Loss;20981092;Samples from several populations that are part of the HapMap project.;SequencingIllumina Genome Analyzer II
http://genome.ucsc.edu/cgi-bin/hgTracks?org=human&db=hg19&position=chr15:91299111-91407951	chr15:91299111-91407951	chr15:91299111-91407951	chr15:91362365-91362695	Common CNVs	Loss;20981092;Samples from several populations that are part of the HapMap project.;SequencingIllumina Genome Analyzer II + ABI SOLiD System
http://genome.ucsc.edu/cgi-bin/hgTracks?org=human&db=hg19&position=chr15:91299111-91407951	chr15:91299111-91407951	chr15:91299111-91407951	chr15:91401893-91402556	Common CNVs	Loss;20981092;Samples from several populations that are part of the HapMap project.;SequencingIllumina Genome Analyzer II + ABI SOLiD System
http://genome.ucsc.edu/cgi-bin/hgTracks?org=human&db=hg19&position=chr15:91299111-91407951	chr15:91299111-91407951	chr15:91299111-91407951	chr15:91402001-91402492	Common CNVs	Loss;20981092;Samples from several populations that are part of the HapMap project.;SequencingIllumina Genome Analyzer II + ABI SOLiD System
http://genome.ucsc.edu/cgi-bin/hgTracks?org=human&db=hg19&position=chr15:91299111-91407951	chr15:91299111-91407951	chr15:91299111-91407951	chr15:91402032-91402469	Common CNVs	Loss;20981092;Samples from several populations that are part of the HapMap project.;SequencingIllumina Genome Analyzer II + ABI SOLiD System
http://genome.ucsc.edu/cgi-bin/hgTracks?org=human&db=hg19&position=chr15:91299111-91407951	chr15:91299111-91407951	chr15:91299111-91407951	chr15:91402045-91402437	Common CNVs	Loss;20981092;Samples from several populations that are part of the HapMap project.;SequencingIllumina Genome Analyzer II + ABI SOLiD System
http://genome.ucsc.edu/cgi-bin/hgTracks?org=human&db=hg19&position=chr17:9457232-9559110	chr17:9457232-9559110	chr17:9457232-9559110	chr17:9553281-9555186	Common CNVs	Loss;20981092;Samples from several populations that are part of the HapMap project.;SequencingIllumina Genome Analyzer II + ABI SOLiD System
http://genome.ucsc.edu/cgi-bin/hgTracks?org=human&db=hg19&position=chr18:60262211-60800812	chr18:60262211-60800812	chr18:60262211-60800812	chr18:60592608-60592961	Common CNVs	Loss;20981092;Samples from several populations that are part of the HapMap project.;SequencingIllumina Genome Analyzer II + ABI SOLiD System
http://genome.ucsc.edu/cgi-bin/hgTracks?org=human&db=hg19&position=chr7:39323458-39401359	chr7:39323458-39401359	chr7:39323458-39401359	chr7:39387132-39387989	Common CNVs	Loss;20981092;Samples from several populations that are part of the HapMap project.;SequencingIllumina Genome Analyzer II + ABI SOLiD System
http://genome.ucsc.edu/cgi-bin/hgTracks?org=human&db=hg19&position=chr7:39323458-39401359	chr7:39323458-39401359	chr7:39323458-39401359	chr7:39387143-39387971	Common CNVs	Loss;20981092;Samples from several populations that are part of the HapMap project.;SequencingIllumina Genome Analyzer II + ABI SOLiD System
http://genome.ucsc.edu/cgi-bin/hgTracks?org=human&db=hg19&position=chr7:39323458-39401359	chr7:39323458-39401359	chr7:39323458-39401359	chr7:39387192-39387962	Common CNVs	Loss;20981092;Samples from several populations that are part of the HapMap project.;SequencingIllumina Genome Analyzer II + ABI SOLiD System
http://genome.ucsc.edu/cgi-bin/hgTracks?org=human&db=hg19&position=chr7:39323458-39401359	chr7:39323458-39401359	chr7:39323458-39401359	chr7:39387206-39387918	Common CNVs	Loss;20981092;Samples from several populations that are part of the HapMap project.;SequencingIllumina Genome Analyzer II + ABI SOLiD System
http://genome.ucsc.edu/cgi-bin/hgTracks?org=human&db=hg19&position=chr7:116243606-116380784	chr7:116243606-116380784	chr7:116243606-116380784	chr7:116317806-116321039	Common CNVs	Loss;21552272;;Oligo_aCGH,SNP_array,BAC_aCGHAffymetrix Genome-Wide Human SNP 6.0 Array
http://genome.ucsc.edu/cgi-bin/hgTracks?org=human&db=hg19&position=chr7:22196980-22379656	chr7:22196980-22379656	chr7:22196980-22379656	chr7:22377636-22391198	Common CNVs	Loss;21552272;;Oligo_aCGH,SNP_array,BAC_aCGHAffymetrix Genome-Wide Human SNP 6.0 Array
http://genome.ucsc.edu/cgi-bin/hgTracks?org=human&db=hg19&position=chr20:19240236-19679483	chr20:19240236-19679483	chr20:19240236-19679483	chr20:19541410-19614779	Common CNVs	Loss;21552272;;Oligo_aCGH,SNP_array,BAC_aCGHNimbleGen Human CGH 2.1M Whole-Genome Tiling Array
http://genome.ucsc.edu/cgi-bin/hgTracks?org=human&db=hg19&position=chr7:116243606-116380784	chr7:116243606-116380784	chr7:116243606-116380784	chr7:116317806-116321039	Common CNVs	Loss;21552272;Samples from several populations that are part of the HapMap project.;Oligo_aCGH,SNP_array,BAC_aCGHAffymetrix Genome-Wide Human SNP 6.0 Array
http://genome.ucsc.edu/cgi-bin/hgTracks?org=human&db=hg19&position=chr7:22196980-22379656	chr7:22196980-22379656	chr7:22196980-22379656	chr7:22377636-22391198	Common CNVs	Loss;21552272;Samples from several populations that are part of the HapMap project.;Oligo_aCGH,SNP_array,BAC_aCGHAffymetrix Genome-Wide Human SNP 6.0 Array
http://genome.ucsc.edu/cgi-bin/hgTracks?org=human&db=hg19&position=chr20:19240236-19679483	chr20:19240236-19679483	chr20:19240236-19679483	chr20:19541410-19614779	Common CNVs	Loss;21552272;Samples from several populations that are part of the HapMap project.;Oligo_aCGH,SNP_array,BAC_aCGHNimbleGen Human CGH 2.1M Whole-Genome Tiling Array
http://genome.ucsc.edu/cgi-bin/hgTracks?org=human&db=hg19&position=chr17:9457232-9559110	chr17:9457232-9559110	chr17:9457232-9559110	chr17:9548389-9549616	CpG islands	CpG: 120;1227
http://genome.ucsc.edu/cgi-bin/hgTracks?org=human&db=hg19&position=chr8:94909743-94975130	chr8:94909743-94975130	chr8:94909743-94975130	chr8:94928518-94930124	CpG islands	CpG: 149;1606
http://genome.ucsc.edu/cgi-bin/hgTracks?org=human&db=hg19&position=chr18:60262211-60800812	chr18:60262211-60800812	chr18:60262211-60800812	chr18:60382304-60384371	CpG islands	CpG: 189;2067
http://genome.ucsc.edu/cgi-bin/hgTracks?org=human&db=hg19&position=chr15:91299111-91407951	chr15:91299111-91407951	chr15:91299111-91407951	chr15:91362445-91362658	CpG islands	CpG: 19;213
http://genome.ucsc.edu/cgi-bin/hgTracks?org=human&db=hg19&position=chr17:9457232-9559110	chr17:9457232-9559110	chr17:9457232-9559110	chr17:9479007-9479225	CpG islands	CpG: 26;218
http://genome.ucsc.edu/cgi-bin/hgTracks?org=human&db=hg19&position=chr7:116243606-116380784	chr7:116243606-116380784	chr7:116243606-116380784	chr7:116311824-116312598	CpG islands	CpG: 80;774
http://genome.ucsc.edu/cgi-bin/hgTracks?org=human&db=hg19&position=chr13:99372631-99597884	chr13:99372631-99597884	chr13:99372631-99597884	chr13:99404482-99405103	CpG islands	CpG: 81;621
http://genome.ucsc.edu/cgi-bin/hgTracks?org=human&db=hg19&position=chr18:60262211-60800812	chr18:60262211-60800812	chr18:60262211-60800812	chr18:60263380-60264248	CpG islands	CpG: 91;868
http://genome.ucsc.edu/cgi-bin/hgTracks?org=human&db=hg19&position=chr20:19240236-19679483	chr20:19240236-19679483	chr20:19240236-19679483	chr20:17900000-21300000	Cytobands	p11.23
http://genome.ucsc.edu/cgi-bin/hgTracks?org=human&db=hg19&position=chr17:9457232-9559110	chr17:9457232-9559110	chr17:9457232-9559110	chr17:6500000-10700000	Cytobands	p13.1
http://genome.ucsc.edu/cgi-bin/hgTracks?org=human&db=hg19&position=chr7:39323458-39401359	chr7:39323458-39401359	chr7:39323458-39401359	chr7:37200000-43300000	Cytobands	p14.1
http://genome.ucsc.edu/cgi-bin/hgTracks?org=human&db=hg19&position=chr7:22196980-22379656	chr7:22196980-22379656	chr7:22196980-22379656	chr7:20900000-25500000	Cytobands	p15.3
http://genome.ucsc.edu/cgi-bin/hgTracks?org=human&db=hg19&position=chr18:60262211-60800812	chr18:60262211-60800812	chr18:60262211-60800812	chr18:59000000-61600000	Cytobands	q21.33
http://genome.ucsc.edu/cgi-bin/hgTracks?org=human&db=hg19&position=chr8:94909743-94975130	chr8:94909743-94975130	chr8:94909743-94975130	chr8:93300000-99000000	Cytobands	q22.1
http://genome.ucsc.edu/cgi-bin/hgTracks?org=human&db=hg19&position=chr15:91299111-91407951	chr15:91299111-91407951	chr15:91299111-91407951	chr15:89100000-94300000	Cytobands	q26.1
http://genome.ucsc.edu/cgi-bin/hgTracks?org=human&db=hg19&position=chr7:116243606-116380784	chr7:116243606-116380784	chr7:116243606-116380784	chr7:114600000-117400000	Cytobands	q31.2
http://genome.ucsc.edu/cgi-bin/hgTracks?org=human&db=hg19&position=chr13:92746849-92909195	chr13:92746849-92909195	chr13:92746849-92909195	chr13:90000000-95000000	Cytobands	q31.3
http://genome.ucsc.edu/cgi-bin/hgTracks?org=human&db=hg19&position=chr13:99372631-99597884	chr13:99372631-99597884	chr13:99372631-99597884	chr13:99300000-101700000	Cytobands	q32.3
http://genome.ucsc.edu/cgi-bin/hgTracks?org=human&db=hg19&position=chr17:9457232-9559110	chr17:9457232-9559110	chr17:9457232-9559110	chr17:1-22200000	Disease CNVs	Allelic imbalance;21211785;Normal;High-resolution SNP genotyping
http://genome.ucsc.edu/cgi-bin/hgTracks?org=human&db=hg19&position=chr17:9457232-9559110	chr17:9457232-9559110	chr17:9457232-9559110	chr17:1-78774742	Disease CNVs	Allelic imbalance;21211785;Normal;High-resolution SNP genotyping
http://genome.ucsc.edu/cgi-bin/hgTracks?org=human&db=hg19&position=chr20:19240236-19679483	chr20:19240236-19679483	chr20:19240236-19679483	chr20:1-21338365	Disease CNVs	Allelic imbalance;21211785;Normal;High-resolution SNP genotyping
http://genome.ucsc.edu/cgi-bin/hgTracks?org=human&db=hg19&position=chr20:19240236-19679483	chr20:19240236-19679483	chr20:19240236-19679483	chr20:9580312-27100000	Disease CNVs	Allelic imbalance;21211785;Normal;High-resolution SNP genotyping
http://genome.ucsc.edu/cgi-bin/hgTracks?org=human&db=hg19&position=chr7:116243606-116380784	chr7:116243606-116380784	chr7:116243606-116380784	chr7:103188258-158821424	Disease CNVs	Allelic imbalance;21211785;Normal;High-resolution SNP genotyping
http://genome.ucsc.edu/cgi-bin/hgTracks?org=human&db=hg19&position=chr7:116243606-116380784	chr7:116243606-116380784	chr7:116243606-116380784	chr7:0-158821424	Disease CNVs	Amplification or deletion;22315515;Normal;BAC aCGH
http://genome.ucsc.edu/cgi-bin/hgTracks?org=human&db=hg19&position=chr7:22196980-22379656	chr7:22196980-22379656	chr7:22196980-22379656	chr7:0-158821424	Disease CNVs	Amplification or deletion;22315515;Normal;BAC aCGH
http://genome.ucsc.edu/cgi-bin/hgTracks?org=human&db=hg19&position=chr7:39323458-39401359	chr7:39323458-39401359	chr7:39323458-39401359	chr7:0-158821424	Disease CNVs	Amplification or deletion;22315515;Normal;BAC aCGH
http://genome.ucsc.edu/cgi-bin/hgTracks?org=human&db=hg19&position=chr7:39323458-39401359	chr7:39323458-39401359	chr7:39323458-39401359	chr7:37500000-43300000	Disease CNVs	Amplification with LOH;22110671;Myelofibrosis;Genome-Wide Human SNP Array 6.0
http://genome.ucsc.edu/cgi-bin/hgTracks?org=human&db=hg19&position=chr13:92746849-92909195	chr13:92746849-92909195	chr13:92746849-92909195	chr13:88800000-93800000	Disease CNVs	Amplification without LOH;22110671;Myelofibrosis;Genome-Wide Human SNP Array 6.0
http://genome.ucsc.edu/cgi-bin/hgTracks?org=human&db=hg19&position=chr15:91299111-91407951	chr15:91299111-91407951	chr15:91299111-91407951	chr15:86900000-92100000	Disease CNVs	Amplification without LOH;22110671;Myelofibrosis;Genome-Wide Human SNP Array 6.0
http://genome.ucsc.edu/cgi-bin/hgTracks?org=human&db=hg19&position=chr17:9457232-9559110	chr17:9457232-9559110	chr17:9457232-9559110	chr17:3600000-11200000	Disease CNVs	Amplification without LOH;22110671;Myelofibrosis;Genome-Wide Human SNP Array 6.0
http://genome.ucsc.edu/cgi-bin/hgTracks?org=human&db=hg19&position=chr17:9457232-9559110	chr17:9457232-9559110	chr17:9457232-9559110	chr17:6800000-11200000	Disease CNVs	Amplification without LOH;22110671;Myelofibrosis;Genome-Wide Human SNP Array 6.0
http://genome.ucsc.edu/cgi-bin/hgTracks?org=human&db=hg19&position=chr18:60262211-60800812	chr18:60262211-60800812	chr18:60262211-60800812	chr18:59800000-64900000	Disease CNVs	Amplification without LOH;22110671;Myelofibrosis;Genome-Wide Human SNP Array 6.0
http://genome.ucsc.edu/cgi-bin/hgTracks?org=human&db=hg19&position=chr7:22196980-22379656	chr7:22196980-22379656	chr7:22196980-22379656	chr7:19500000-24900000	Disease CNVs	Amplification without LOH;22110671;Myelofibrosis;Genome-Wide Human SNP Array 6.0
http://genome.ucsc.edu/cgi-bin/hgTracks?org=human&db=hg19&position=chr7:39323458-39401359	chr7:39323458-39401359	chr7:39323458-39401359	chr7:37500000-43300000	Disease CNVs	Amplification without LOH;22110671;Myelofibrosis;Genome-Wide Human SNP Array 6.0
http://genome.ucsc.edu/cgi-bin/hgTracks?org=human&db=hg19&position=chr8:94909743-94975130	chr8:94909743-94975130	chr8:94909743-94975130	chr8:16100000-146274826	Disease CNVs	Amplification without LOH;22110671;Myelofibrosis;Genome-Wide Human SNP Array 6.0
http://genome.ucsc.edu/cgi-bin/hgTracks?org=human&db=hg19&position=chr8:94909743-94975130	chr8:94909743-94975130	chr8:94909743-94975130	chr8:87200000-99100000	Disease CNVs	Amplification without LOH;22110671;Myelofibrosis;Genome-Wide Human SNP Array 6.0
http://genome.ucsc.edu/cgi-bin/hgTracks?org=human&db=hg19&position=chr8:94909743-94975130	chr8:94909743-94975130	chr8:94909743-94975130	chr8:93500000-101600000	Disease CNVs	Amplification without LOH;22110671;Myelofibrosis;Genome-Wide Human SNP Array 6.0
http://genome.ucsc.edu/cgi-bin/hgTracks?org=human&db=hg19&position=chr8:94909743-94975130	chr8:94909743-94975130	chr8:94909743-94975130	chr8:93500000-99100000	Disease CNVs	Amplification without LOH;22110671;Myelofibrosis;Genome-Wide Human SNP Array 6.0
http://genome.ucsc.edu/cgi-bin/hgTracks?org=human&db=hg19&position=chr8:94909743-94975130	chr8:94909743-94975130	chr8:94909743-94975130	chr8:93300000-117700000	Disease CNVs	Amplification;16461572;Breast cancer;Array CGH
http://genome.ucsc.edu/cgi-bin/hgTracks?org=human&db=hg19&position=chr7:116243606-116380784	chr7:116243606-116380784	chr7:116243606-116380784	chr7:114600000-129200000	Disease CNVs	Amplification;16785998;Hepatocellular carcinoma;FISH
http://genome.ucsc.edu/cgi-bin/hgTracks?org=human&db=hg19&position=chr15:91299111-91407951	chr15:91299111-91407951	chr15:91299111-91407951	chr15:78300000-102531392	Disease CNVs	Amplification;16790082;Embryonal rhabdomyosarcoma;Vysis GenoSensor system CGH
http://genome.ucsc.edu/cgi-bin/hgTracks?org=human&db=hg19&position=chr8:94909743-94975130	chr8:94909743-94975130	chr8:94909743-94975130	chr8:45600000-146364022	Disease CNVs	Amplification;17001317;Breast cancer;BAC-arrays
http://genome.ucsc.edu/cgi-bin/hgTracks?org=human&db=hg19&position=chr15:91299111-91407951	chr15:91299111-91407951	chr15:91299111-91407951	chr15:19000000-102531392	Disease CNVs	Amplification;17167181;Gastric cancer;Array CGH
http://genome.ucsc.edu/cgi-bin/hgTracks?org=human&db=hg19&position=chr8:94909743-94975130	chr8:94909743-94975130	chr8:94909743-94975130	chr8:45600000-146364022	Disease CNVs	Amplification;17167181;Gastric cancer;Array CGH
http://genome.ucsc.edu/cgi-bin/hgTracks?org=human&db=hg19&position=chr13:92746849-92909195	chr13:92746849-92909195	chr13:92746849-92909195	chr13:79000000-101700000	Disease CNVs	Amplification;17210683;Rhabdomyosarcoma;Quantitative real-time PCR
http://genome.ucsc.edu/cgi-bin/hgTracks?org=human&db=hg19&position=chr13:99372631-99597884	chr13:99372631-99597884	chr13:99372631-99597884	chr13:79000000-101700000	Disease CNVs	Amplification;17210683;Rhabdomyosarcoma;Quantitative real-time PCR
http://genome.ucsc.edu/cgi-bin/hgTracks?org=human&db=hg19&position=chr7:22196980-22379656	chr7:22196980-22379656	chr7:22196980-22379656	chr7:1-53900000	Disease CNVs	Amplification;17387387;Glioblastoma multiforme;CGH
http://genome.ucsc.edu/cgi-bin/hgTracks?org=human&db=hg19&position=chr7:39323458-39401359	chr7:39323458-39401359	chr7:39323458-39401359	chr7:1-53900000	Disease CNVs	Amplification;17387387;Glioblastoma multiforme;CGH
http://genome.ucsc.edu/cgi-bin/hgTracks?org=human&db=hg19&position=chr7:116243606-116380784	chr7:116243606-116380784	chr7:116243606-116380784	chr7:59900000-159138663	Disease CNVs	Amplification;17690212;Cutaneous malignant melanoma;Affymetrix 100K SNP arrays
http://genome.ucsc.edu/cgi-bin/hgTracks?org=human&db=hg19&position=chr20:19240236-19679483	chr20:19240236-19679483	chr20:19240236-19679483	chr20:1-27500000	Disease CNVs	Amplification;18350619;Esophageal squamous carcinoma;CGH
http://genome.ucsc.edu/cgi-bin/hgTracks?org=human&db=hg19&position=chr8:94909743-94975130	chr8:94909743-94975130	chr8:94909743-94975130	chr8:45600000-146364022	Disease CNVs	Amplification;18350619;Esophageal squamous carcinoma;CGH
http://genome.ucsc.edu/cgi-bin/hgTracks?org=human&db=hg19&position=chr7:22196980-22379656	chr7:22196980-22379656	chr7:22196980-22379656	chr7:1-31800000	Disease CNVs	Amplification;18382360;Urothelial carcinoma;CGH and FISH
http://genome.ucsc.edu/cgi-bin/hgTracks?org=human&db=hg19&position=chr7:22196980-22379656	chr7:22196980-22379656	chr7:22196980-22379656	chr7:13986000-54398000	Disease CNVs	Amplification;18628472;Glioblastoma multiforme;Affymetrix 100K single nucleotide polymorphism GeneChip
http://genome.ucsc.edu/cgi-bin/hgTracks?org=human&db=hg19&position=chr7:39323458-39401359	chr7:39323458-39401359	chr7:39323458-39401359	chr7:13986000-54398000	Disease CNVs	Amplification;18628472;Glioblastoma multiforme;Affymetrix 100K single nucleotide polymorphism GeneChip
http://genome.ucsc.edu/cgi-bin/hgTracks?org=human&db=hg19&position=chr8:94909743-94975130	chr8:94909743-94975130	chr8:94909743-94975130	chr8:48151000-106195000	Disease CNVs	Amplification;18628472;Glioblastoma multiforme;Affymetrix 100K single nucleotide polymorphism GeneChip
http://genome.ucsc.edu/cgi-bin/hgTracks?org=human&db=hg19&position=chr8:94909743-94975130	chr8:94909743-94975130	chr8:94909743-94975130	chr8:59800000-127300000	Disease CNVs	Amplification;18828159;Carcinoma ex pleomorphic adenoma;array-CGH
http://genome.ucsc.edu/cgi-bin/hgTracks?org=human&db=hg19&position=chr20:19240236-19679483	chr20:19240236-19679483	chr20:19240236-19679483	chr20:1-27100000	Disease CNVs	Amplification;19087340;Thyroid cancer;FISH
http://genome.ucsc.edu/cgi-bin/hgTracks?org=human&db=hg19&position=chr7:116243606-116380784	chr7:116243606-116380784	chr7:116243606-116380784	chr7:1-158821424	Disease CNVs	Amplification;19087340;Thyroid cancer;FISH
http://genome.ucsc.edu/cgi-bin/hgTracks?org=human&db=hg19&position=chr7:22196980-22379656	chr7:22196980-22379656	chr7:22196980-22379656	chr7:1-158821424	Disease CNVs	Amplification;19087340;Thyroid cancer;FISH
http://genome.ucsc.edu/cgi-bin/hgTracks?org=human&db=hg19&position=chr7:39323458-39401359	chr7:39323458-39401359	chr7:39323458-39401359	chr7:1-158821424	Disease CNVs	Amplification;19087340;Thyroid cancer;FISH
http://genome.ucsc.edu/cgi-bin/hgTracks?org=human&db=hg19&position=chr8:94909743-94975130	chr8:94909743-94975130	chr8:94909743-94975130	chr8:16100000-117700000	Disease CNVs	Amplification;19087340;Thyroid cancer;FISH
http://genome.ucsc.edu/cgi-bin/hgTracks?org=human&db=hg19&position=chr7:116243606-116380784	chr7:116243606-116380784	chr7:116243606-116380784	chr7:107400000-143100000	Disease CNVs	Amplification;19188590;Melanoma;In Situ Hybridization
http://genome.ucsc.edu/cgi-bin/hgTracks?org=human&db=hg19&position=chr13:92746849-92909195	chr13:92746849-92909195	chr13:92746849-92909195	chr13:85302744-108185086	Disease CNVs	Amplification;19278963;T-cell prolymphocytic leukemia;250K single nucleotide polymorphism arrays
http://genome.ucsc.edu/cgi-bin/hgTracks?org=human&db=hg19&position=chr13:99372631-99597884	chr13:99372631-99597884	chr13:99372631-99597884	chr13:85302744-108185086	Disease CNVs	Amplification;19278963;T-cell prolymphocytic leukemia;250K single nucleotide polymorphism arrays
http://genome.ucsc.edu/cgi-bin/hgTracks?org=human&db=hg19&position=chr15:91299111-91407951	chr15:91299111-91407951	chr15:91299111-91407951	chr15:19821421-100192115	Disease CNVs	Amplification;19278963;T-cell prolymphocytic leukemia;250K single nucleotide polymorphism arrays
http://genome.ucsc.edu/cgi-bin/hgTracks?org=human&db=hg19&position=chr15:91299111-91407951	chr15:91299111-91407951	chr15:91299111-91407951	chr15:89934598-100192115	Disease CNVs	Amplification;19278963;T-cell prolymphocytic leukemia;250K single nucleotide polymorphism arrays
http://genome.ucsc.edu/cgi-bin/hgTracks?org=human&db=hg19&position=chr18:60262211-60800812	chr18:60262211-60800812	chr18:60262211-60800812	chr18:210071-76115554	Disease CNVs	Amplification;19278963;T-cell prolymphocytic leukemia;250K single nucleotide polymorphism arrays
http://genome.ucsc.edu/cgi-bin/hgTracks?org=human&db=hg19&position=chr20:19240236-19679483	chr20:19240236-19679483	chr20:19240236-19679483	chr20:15438760-29565478	Disease CNVs	Amplification;19278963;T-cell prolymphocytic leukemia;250K single nucleotide polymorphism arrays
http://genome.ucsc.edu/cgi-bin/hgTracks?org=human&db=hg19&position=chr20:19240236-19679483	chr20:19240236-19679483	chr20:19240236-19679483	chr20:17408-62376958	Disease CNVs	Amplification;19278963;T-cell prolymphocytic leukemia;250K single nucleotide polymorphism arrays
http://genome.ucsc.edu/cgi-bin/hgTracks?org=human&db=hg19&position=chr7:116243606-116380784	chr7:116243606-116380784	chr7:116243606-116380784	chr7:100525765-141752861	Disease CNVs	Amplification;19278963;T-cell prolymphocytic leukemia;250K single nucleotide polymorphism arrays
http://genome.ucsc.edu/cgi-bin/hgTracks?org=human&db=hg19&position=chr7:116243606-116380784	chr7:116243606-116380784	chr7:116243606-116380784	chr7:38178211-141514700	Disease CNVs	Amplification;19278963;T-cell prolymphocytic leukemia;250K single nucleotide polymorphism arrays
http://genome.ucsc.edu/cgi-bin/hgTracks?org=human&db=hg19&position=chr7:22196980-22379656	chr7:22196980-22379656	chr7:22196980-22379656	chr7:141322-38076360	Disease CNVs	Amplification;19278963;T-cell prolymphocytic leukemia;250K single nucleotide polymorphism arrays
http://genome.ucsc.edu/cgi-bin/hgTracks?org=human&db=hg19&position=chr7:39323458-39401359	chr7:39323458-39401359	chr7:39323458-39401359	chr7:38178211-141514700	Disease CNVs	Amplification;19278963;T-cell prolymphocytic leukemia;250K single nucleotide polymorphism arrays
http://genome.ucsc.edu/cgi-bin/hgTracks?org=human&db=hg19&position=chr8:94909743-94975130	chr8:94909743-94975130	chr8:94909743-94975130	chr8:12286403-146263538	Disease CNVs	Amplification;19278963;T-cell prolymphocytic leukemia;250K single nucleotide polymorphism arrays
http://genome.ucsc.edu/cgi-bin/hgTracks?org=human&db=hg19&position=chr8:94909743-94975130	chr8:94909743-94975130	chr8:94909743-94975130	chr8:180568-146263538	Disease CNVs	Amplification;19278963;T-cell prolymphocytic leukemia;250K single nucleotide polymorphism arrays
http://genome.ucsc.edu/cgi-bin/hgTracks?org=human&db=hg19&position=chr8:94909743-94975130	chr8:94909743-94975130	chr8:94909743-94975130	chr8:30567360-97291094	Disease CNVs	Amplification;19278963;T-cell prolymphocytic leukemia;250K single nucleotide polymorphism arrays
http://genome.ucsc.edu/cgi-bin/hgTracks?org=human&db=hg19&position=chr8:94909743-94975130	chr8:94909743-94975130	chr8:94909743-94975130	chr8:36156815-146263538	Disease CNVs	Amplification;19278963;T-cell prolymphocytic leukemia;250K single nucleotide polymorphism arrays
http://genome.ucsc.edu/cgi-bin/hgTracks?org=human&db=hg19&position=chr8:94909743-94975130	chr8:94909743-94975130	chr8:94909743-94975130	chr8:40123888-116672278	Disease CNVs	Amplification;19278963;T-cell prolymphocytic leukemia;250K single nucleotide polymorphism arrays
http://genome.ucsc.edu/cgi-bin/hgTracks?org=human&db=hg19&position=chr8:94909743-94975130	chr8:94909743-94975130	chr8:94909743-94975130	chr8:47043376-146263538	Disease CNVs	Amplification;19278963;T-cell prolymphocytic leukemia;250K single nucleotide polymorphism arrays
http://genome.ucsc.edu/cgi-bin/hgTracks?org=human&db=hg19&position=chr8:94909743-94975130	chr8:94909743-94975130	chr8:94909743-94975130	chr8:49184635-115771855	Disease CNVs	Amplification;19278963;T-cell prolymphocytic leukemia;250K single nucleotide polymorphism arrays
http://genome.ucsc.edu/cgi-bin/hgTracks?org=human&db=hg19&position=chr8:94909743-94975130	chr8:94909743-94975130	chr8:94909743-94975130	chr8:53715730-97139849	Disease CNVs	Amplification;19278963;T-cell prolymphocytic leukemia;250K single nucleotide polymorphism arrays
http://genome.ucsc.edu/cgi-bin/hgTracks?org=human&db=hg19&position=chr8:94909743-94975130	chr8:94909743-94975130	chr8:94909743-94975130	chr8:61395962-119792244	Disease CNVs	Amplification;19278963;T-cell prolymphocytic leukemia;250K single nucleotide polymorphism arrays
http://genome.ucsc.edu/cgi-bin/hgTracks?org=human&db=hg19&position=chr8:94909743-94975130	chr8:94909743-94975130	chr8:94909743-94975130	chr8:79816700-114005299	Disease CNVs	Amplification;19278963;T-cell prolymphocytic leukemia;250K single nucleotide polymorphism arrays
http://genome.ucsc.edu/cgi-bin/hgTracks?org=human&db=hg19&position=chr8:94909743-94975130	chr8:94909743-94975130	chr8:94909743-94975130	chr8:79977663-119646159	Disease CNVs	Amplification;19278963;T-cell prolymphocytic leukemia;250K single nucleotide polymorphism arrays
http://genome.ucsc.edu/cgi-bin/hgTracks?org=human&db=hg19&position=chr8:94909743-94975130	chr8:94909743-94975130	chr8:94909743-94975130	chr8:91018273-105361774	Disease CNVs	Amplification;19278963;T-cell prolymphocytic leukemia;250K single nucleotide polymorphism arrays
http://genome.ucsc.edu/cgi-bin/hgTracks?org=human&db=hg19&position=chr13:92746849-92909195	chr13:92746849-92909195	chr13:92746849-92909195	chr13:17900000-115169878	Disease CNVs	Amplification;19359472;Colorectal cancer;GISTIC software
http://genome.ucsc.edu/cgi-bin/hgTracks?org=human&db=hg19&position=chr13:99372631-99597884	chr13:99372631-99597884	chr13:99372631-99597884	chr13:17900000-115169878	Disease CNVs	Amplification;19359472;Colorectal cancer;GISTIC software
http://genome.ucsc.edu/cgi-bin/hgTracks?org=human&db=hg19&position=chr20:19240236-19679483	chr20:19240236-19679483	chr20:19240236-19679483	chr20:1-27500000	Disease CNVs	Amplification;19359472;Colorectal cancer;GISTIC software
http://genome.ucsc.edu/cgi-bin/hgTracks?org=human&db=hg19&position=chr7:116243606-116380784	chr7:116243606-116380784	chr7:116243606-116380784	chr7:114600000-117400000	Disease CNVs	Amplification;19359472;Colorectal cancer;GISTIC software
http://genome.ucsc.edu/cgi-bin/hgTracks?org=human&db=hg19&position=chr7:116243606-116380784	chr7:116243606-116380784	chr7:116243606-116380784	chr7:59900000-159138663	Disease CNVs	Amplification;19359472;Colorectal cancer;GISTIC software
http://genome.ucsc.edu/cgi-bin/hgTracks?org=human&db=hg19&position=chr7:22196980-22379656	chr7:22196980-22379656	chr7:22196980-22379656	chr7:1-59900000	Disease CNVs	Amplification;19359472;Colorectal cancer;GISTIC software
http://genome.ucsc.edu/cgi-bin/hgTracks?org=human&db=hg19&position=chr7:39323458-39401359	chr7:39323458-39401359	chr7:39323458-39401359	chr7:1-59900000	Disease CNVs	Amplification;19359472;Colorectal cancer;GISTIC software
http://genome.ucsc.edu/cgi-bin/hgTracks?org=human&db=hg19&position=chr7:116243606-116380784	chr7:116243606-116380784	chr7:116243606-116380784	chr7:107200000-126900000	Disease CNVs	Amplification;19435499;Biliary cancer;Array CGH
http://genome.ucsc.edu/cgi-bin/hgTracks?org=human&db=hg19&position=chr7:116243606-116380784	chr7:116243606-116380784	chr7:116243606-116380784	chr7:107200000-132400000	Disease CNVs	Amplification;19435499;Biliary cancer;Array CGH
http://genome.ucsc.edu/cgi-bin/hgTracks?org=human&db=hg19&position=chr7:22196980-22379656	chr7:22196980-22379656	chr7:22196980-22379656	chr7:1-46600000	Disease CNVs	Amplification;19435499;Biliary cancer;Array CGH
http://genome.ucsc.edu/cgi-bin/hgTracks?org=human&db=hg19&position=chr7:22196980-22379656	chr7:22196980-22379656	chr7:22196980-22379656	chr7:1-53900000	Disease CNVs	Amplification;19435499;Biliary cancer;Array CGH
http://genome.ucsc.edu/cgi-bin/hgTracks?org=human&db=hg19&position=chr7:22196980-22379656	chr7:22196980-22379656	chr7:22196980-22379656	chr7:15900000-59100000	Disease CNVs	Amplification;19435499;Biliary cancer;Array CGH
http://genome.ucsc.edu/cgi-bin/hgTracks?org=human&db=hg19&position=chr7:22196980-22379656	chr7:22196980-22379656	chr7:22196980-22379656	chr7:19500000-31800000	Disease CNVs	Amplification;19435499;Biliary cancer;Array CGH
http://genome.ucsc.edu/cgi-bin/hgTracks?org=human&db=hg19&position=chr7:39323458-39401359	chr7:39323458-39401359	chr7:39323458-39401359	chr7:1-46600000	Disease CNVs	Amplification;19435499;Biliary cancer;Array CGH
http://genome.ucsc.edu/cgi-bin/hgTracks?org=human&db=hg19&position=chr7:39323458-39401359	chr7:39323458-39401359	chr7:39323458-39401359	chr7:1-53900000	Disease CNVs	Amplification;19435499;Biliary cancer;Array CGH
http://genome.ucsc.edu/cgi-bin/hgTracks?org=human&db=hg19&position=chr7:39323458-39401359	chr7:39323458-39401359	chr7:39323458-39401359	chr7:15900000-59100000	Disease CNVs	Amplification;19435499;Biliary cancer;Array CGH
http://genome.ucsc.edu/cgi-bin/hgTracks?org=human&db=hg19&position=chr7:39323458-39401359	chr7:39323458-39401359	chr7:39323458-39401359	chr7:23200000-77400000	Disease CNVs	Amplification;19435499;Biliary cancer;Array CGH
http://genome.ucsc.edu/cgi-bin/hgTracks?org=human&db=hg19&position=chr7:39323458-39401359	chr7:39323458-39401359	chr7:39323458-39401359	chr7:35400000-90900000	Disease CNVs	Amplification;19435499;Biliary cancer;Array CGH
http://genome.ucsc.edu/cgi-bin/hgTracks?org=human&db=hg19&position=chr17:9457232-9559110	chr17:9457232-9559110	chr17:9457232-9559110	chr17:1-15900000	Disease CNVs	Amplification;19435819;Glioblastoma multiforme;Human 50K XbaI/250K Nsp arrays
http://genome.ucsc.edu/cgi-bin/hgTracks?org=human&db=hg19&position=chr8:94909743-94975130	chr8:94909743-94975130	chr8:94909743-94975130	chr8:86900000-101600000	Disease CNVs	Amplification;19451471;head and neck squamous cell carcinoma;qReal-Time PCR
http://genome.ucsc.edu/cgi-bin/hgTracks?org=human&db=hg19&position=chr13:92746849-92909195	chr13:92746849-92909195	chr13:92746849-92909195	chr13:89580000-96810000	Disease CNVs	Amplification;19759907;Burkitt's lymphoma;244 K aCGH platform
http://genome.ucsc.edu/cgi-bin/hgTracks?org=human&db=hg19&position=chr7:116243606-116380784	chr7:116243606-116380784	chr7:116243606-116380784	chr7:107400000-127100000	Disease CNVs	Amplification;19889201;Non-small cell lung cancer;FISH
http://genome.ucsc.edu/cgi-bin/hgTracks?org=human&db=hg19&position=chr13:92746849-92909195	chr13:92746849-92909195	chr13:92746849-92909195	chr13:92677711-93853948	Disease CNVs	Amplification;20164919;Cancer;Affymetrix SNP6.0 arrays
http://genome.ucsc.edu/cgi-bin/hgTracks?org=human&db=hg19&position=chr13:99372631-99597884	chr13:99372631-99597884	chr13:99372631-99597884	chr13:99413276-99422179	Disease CNVs	Amplification;20164919;Cancer;Affymetrix SNP6.0 arrays
http://genome.ucsc.edu/cgi-bin/hgTracks?org=human&db=hg19&position=chr13:99372631-99597884	chr13:99372631-99597884	chr13:99372631-99597884	chr13:99432052-99437019	Disease CNVs	Amplification;20164919;Cancer;Affymetrix SNP6.0 arrays
http://genome.ucsc.edu/cgi-bin/hgTracks?org=human&db=hg19&position=chr13:99372631-99597884	chr13:99372631-99597884	chr13:99372631-99597884	chr13:99539338-99980687	Disease CNVs	Amplification;20164919;Cancer;Affymetrix SNP6.0 arrays
http://genome.ucsc.edu/cgi-bin/hgTracks?org=human&db=hg19&position=chr7:116243606-116380784	chr7:116243606-116380784	chr7:116243606-116380784	chr7:116289799-116346548	Disease CNVs	Amplification;20164919;Cancer;Affymetrix SNP6.0 arrays
http://genome.ucsc.edu/cgi-bin/hgTracks?org=human&db=hg19&position=chr7:116243606-116380784	chr7:116243606-116380784	chr7:116243606-116380784	chr7:116380617-116657393	Disease CNVs	Amplification;20164919;Cancer;Affymetrix SNP6.0 arrays
http://genome.ucsc.edu/cgi-bin/hgTracks?org=human&db=hg19&position=chr13:92746849-92909195	chr13:92746849-92909195	chr13:92746849-92909195	chr13:89500014-93206506	Disease CNVs	Amplification;20164920;Cancer;Affymetrix 250K Sty array
http://genome.ucsc.edu/cgi-bin/hgTracks?org=human&db=hg19&position=chr7:116243606-116380784	chr7:116243606-116380784	chr7:116243606-116380784	chr7:115981465-116676953	Disease CNVs	Amplification;20164920;Cancer;Affymetrix 250K Sty array
http://genome.ucsc.edu/cgi-bin/hgTracks?org=human&db=hg19&position=chr15:91299111-91407951	chr15:91299111-91407951	chr15:91299111-91407951	chr15:91404612-91435937	Disease CNVs	Amplification;20639864;Ependymoma;Affymetrix U133 Plusv2
http://genome.ucsc.edu/cgi-bin/hgTracks?org=human&db=hg19&position=chr7:116243606-116380784	chr7:116243606-116380784	chr7:116243606-116380784	chr7:116289798-116346549	Disease CNVs	Amplification;20877625;Melanoma;Comparative genomic arrays (CGH)
http://genome.ucsc.edu/cgi-bin/hgTracks?org=human&db=hg19&position=chr7:116243606-116380784	chr7:116243606-116380784	chr7:116243606-116380784	chr7:116379736-116381624	Disease CNVs	Amplification;20877625;Melanoma;Comparative genomic arrays (CGH)
http://genome.ucsc.edu/cgi-bin/hgTracks?org=human&db=hg19&position=chr7:116243606-116380784	chr7:116243606-116380784	chr7:116243606-116380784	chr7:107200000-137300000	Disease CNVs	Amplification;21044232;Adenocarcinoma;Array comparative genomic hybridization
http://genome.ucsc.edu/cgi-bin/hgTracks?org=human&db=hg19&position=chr7:116243606-116380784	chr7:116243606-116380784	chr7:116243606-116380784	chr7:116312458-116438439	Disease CNVs	Amplification;21097718;Gastric cancer;Agilent 244K array-CGH
http://genome.ucsc.edu/cgi-bin/hgTracks?org=human&db=hg19&position=chr15:91299111-91407951	chr15:91299111-91407951	chr15:91299111-91407951	chr15:86900000-92100000	Disease CNVs	Amplification;21129771;Cancer;HT-HGU133A Affymetrix chip
http://genome.ucsc.edu/cgi-bin/hgTracks?org=human&db=hg19&position=chr7:116243606-116380784	chr7:116243606-116380784	chr7:116243606-116380784	chr7:116101460-116366278	Disease CNVs	Amplification;21527027;Normal;GISTIC2.0
http://genome.ucsc.edu/cgi-bin/hgTracks?org=human&db=hg19&position=chr13:99372631-99597884	chr13:99372631-99597884	chr13:99372631-99597884	chr13:93800000-100500000	Disease CNVs	Amplification;21637470;Esophageal squamous carcinoma;CGH
http://genome.ucsc.edu/cgi-bin/hgTracks?org=human&db=hg19&position=chr15:91299111-91407951	chr15:91299111-91407951	chr15:91299111-91407951	chr15:55800000-100338915	Disease CNVs	Amplification;21637470;Esophageal squamous carcinoma;CGH
http://genome.ucsc.edu/cgi-bin/hgTracks?org=human&db=hg19&position=chr20:19240236-19679483	chr20:19240236-19679483	chr20:19240236-19679483	chr20:17800000-25700000	Disease CNVs	Amplification;21637470;Esophageal squamous carcinoma;CGH
http://genome.ucsc.edu/cgi-bin/hgTracks?org=human&db=hg19&position=chr7:22196980-22379656	chr7:22196980-22379656	chr7:22196980-22379656	chr7:1-53900000	Disease CNVs	Amplification;21637470;Esophageal squamous carcinoma;CGH
http://genome.ucsc.edu/cgi-bin/hgTracks?org=human&db=hg19&position=chr7:39323458-39401359	chr7:39323458-39401359	chr7:39323458-39401359	chr7:1-53900000	Disease CNVs	Amplification;21637470;Esophageal squamous carcinoma;CGH
http://genome.ucsc.edu/cgi-bin/hgTracks?org=human&db=hg19&position=chr7:39323458-39401359	chr7:39323458-39401359	chr7:39323458-39401359	chr7:35400000-107200000	Disease CNVs	Amplification;21637470;Esophageal squamous carcinoma;CGH
http://genome.ucsc.edu/cgi-bin/hgTracks?org=human&db=hg19&position=chr8:94909743-94975130	chr8:94909743-94975130	chr8:94909743-94975130	chr8:71300000-140000000	Disease CNVs	Amplification;21637470;Esophageal squamous carcinoma;CGH
http://genome.ucsc.edu/cgi-bin/hgTracks?org=human&db=hg19&position=chr7:22196980-22379656	chr7:22196980-22379656	chr7:22196980-22379656	chr7:11200000-53900000	Disease CNVs	Amplification;21637783;Cancer;multiplex PCR(NR27,NR21, NR24, BAT25 and BAT26),ABI Prism 3100,GeneScan Analysis version 3.7
http://genome.ucsc.edu/cgi-bin/hgTracks?org=human&db=hg19&position=chr7:39323458-39401359	chr7:39323458-39401359	chr7:39323458-39401359	chr7:11200000-53900000	Disease CNVs	Amplification;21637783;Cancer;multiplex PCR(NR27,NR21, NR24, BAT25 and BAT26),ABI Prism 3100,GeneScan Analysis version 3.7
http://genome.ucsc.edu/cgi-bin/hgTracks?org=human&db=hg19&position=chr13:92746849-92909195	chr13:92746849-92909195	chr13:92746849-92909195	chr13:92756433-95204126	Disease CNVs	Amplification;21744140;Normal;Affymetrix 50K Xba 240 GeneChip Human Mapping array
http://genome.ucsc.edu/cgi-bin/hgTracks?org=human&db=hg19&position=chr15:91299111-91407951	chr15:91299111-91407951	chr15:91299111-91407951	chr15:90246877-93627801	Disease CNVs	Amplification;21744140;Normal;Affymetrix 50K Xba 240 GeneChip Human Mapping array
http://genome.ucsc.edu/cgi-bin/hgTracks?org=human&db=hg19&position=chr18:60262211-60800812	chr18:60262211-60800812	chr18:60262211-60800812	chr18:58868191-61182216	Disease CNVs	Amplification;21744140;Normal;Affymetrix 50K Xba 240 GeneChip Human Mapping array
http://genome.ucsc.edu/cgi-bin/hgTracks?org=human&db=hg19&position=chr20:19240236-19679483	chr20:19240236-19679483	chr20:19240236-19679483	chr20:15451543-19601543	Disease CNVs	Amplification;21744140;Normal;Affymetrix 50K Xba 240 GeneChip Human Mapping array
http://genome.ucsc.edu/cgi-bin/hgTracks?org=human&db=hg19&position=chr20:19240236-19679483	chr20:19240236-19679483	chr20:19240236-19679483	chr20:19646783-20483833	Disease CNVs	Amplification;21744140;Normal;Affymetrix 50K Xba 240 GeneChip Human Mapping array
http://genome.ucsc.edu/cgi-bin/hgTracks?org=human&db=hg19&position=chr7:116243606-116380784	chr7:116243606-116380784	chr7:116243606-116380784	chr7:115918829-117211096	Disease CNVs	Amplification;21744140;Normal;Affymetrix 50K Xba 240 GeneChip Human Mapping array
http://genome.ucsc.edu/cgi-bin/hgTracks?org=human&db=hg19&position=chr7:22196980-22379656	chr7:22196980-22379656	chr7:22196980-22379656	chr7:21224325-23272545	Disease CNVs	Amplification;21744140;Normal;Affymetrix 50K Xba 240 GeneChip Human Mapping array
http://genome.ucsc.edu/cgi-bin/hgTracks?org=human&db=hg19&position=chr7:39323458-39401359	chr7:39323458-39401359	chr7:39323458-39401359	chr7:39349848-40468520	Disease CNVs	Amplification;21744140;Normal;Affymetrix 50K Xba 240 GeneChip Human Mapping array
http://genome.ucsc.edu/cgi-bin/hgTracks?org=human&db=hg19&position=chr8:94909743-94975130	chr8:94909743-94975130	chr8:94909743-94975130	chr8:94453866-98112101	Disease CNVs	Amplification;21744140;Normal;Affymetrix 50K Xba 240 GeneChip Human Mapping array
http://genome.ucsc.edu/cgi-bin/hgTracks?org=human&db=hg19&position=chr7:39323458-39401359	chr7:39323458-39401359	chr7:39323458-39401359	chr7:35400000-97900000	Disease CNVs	Amplification;21750150;Glioblastoma multiforme;50K Xba SNP mapping arrays (Affymetrix)
http://genome.ucsc.edu/cgi-bin/hgTracks?org=human&db=hg19&position=chr7:116243606-116380784	chr7:116243606-116380784	chr7:116243606-116380784	chr7:114400000-117200000	Disease CNVs	Amplification;21911935;Lung cancer;aCGH
http://genome.ucsc.edu/cgi-bin/hgTracks?org=human&db=hg19&position=chr7:116243606-116380784	chr7:116243606-116380784	chr7:116243606-116380784	chr7:116312458-116438439	Disease CNVs	Amplification;21983935;Clear cell adenocarcinoma;Double In Situ Hybridization
http://genome.ucsc.edu/cgi-bin/hgTracks?org=human&db=hg19&position=chr7:116243606-116380784	chr7:116243606-116380784	chr7:116243606-116380784	chr7:114400000-117200000	Disease CNVs	Amplification;22101487;Normal;-
http://genome.ucsc.edu/cgi-bin/hgTracks?org=human&db=hg19&position=chr7:116243606-116380784	chr7:116243606-116380784	chr7:116243606-116380784	chr7:114400000-117200000	Disease CNVs	Amplification;22291905;Glioblastoma multiforme;Agilent Human aCGH 244A arrays
http://genome.ucsc.edu/cgi-bin/hgTracks?org=human&db=hg19&position=chr7:116243606-116380784	chr7:116243606-116380784	chr7:116243606-116380784	chr7:116312458-116438439	Disease CNVs	Amplification;22341455;Prostate cancer;aCGH
http://genome.ucsc.edu/cgi-bin/hgTracks?org=human&db=hg19&position=chr7:116243606-116380784	chr7:116243606-116380784	chr7:116243606-116380784	chr7:116312458-116438439	Disease CNVs	Amplificationlication;20639860;Myxofibrosarcoma;aCGH
http://genome.ucsc.edu/cgi-bin/hgTracks?org=human&db=hg19&position=chr8:94909743-94975130	chr8:94909743-94975130	chr8:94909743-94975130	chr8:50400000-146274826	Disease CNVs	Amplificationlified;22174824;Ovarian cancer;Affymetrix GeneChip HT Human Genome U133A array
http://genome.ucsc.edu/cgi-bin/hgTracks?org=human&db=hg19&position=chr17:9457232-9559110	chr17:9457232-9559110	chr17:9457232-9559110	chr17:1-22200000	Disease CNVs	Copy number gain;21211785;Normal;High-resolution SNP genotyping
http://genome.ucsc.edu/cgi-bin/hgTracks?org=human&db=hg19&position=chr17:9457232-9559110	chr17:9457232-9559110	chr17:9457232-9559110	chr17:1-78774742	Disease CNVs	Copy number gain;21211785;Normal;High-resolution SNP genotyping
http://genome.ucsc.edu/cgi-bin/hgTracks?org=human&db=hg19&position=chr7:22196980-22379656	chr7:22196980-22379656	chr7:22196980-22379656	chr7:1-58047095	Disease CNVs	Copy number gain;21211785;Normal;High-resolution SNP genotyping
http://genome.ucsc.edu/cgi-bin/hgTracks?org=human&db=hg19&position=chr7:39323458-39401359	chr7:39323458-39401359	chr7:39323458-39401359	chr7:1-58047095	Disease CNVs	Copy number gain;21211785;Normal;High-resolution SNP genotyping
http://genome.ucsc.edu/cgi-bin/hgTracks?org=human&db=hg19&position=chr18:60262211-60800812	chr18:60262211-60800812	chr18:60262211-60800812	chr18:35500000-76117153	Disease CNVs	Copy number;16272173;Breast cancer;BAC array
http://genome.ucsc.edu/cgi-bin/hgTracks?org=human&db=hg19&position=chr20:19240236-19679483	chr20:19240236-19679483	chr20:19240236-19679483	chr20:1-25700000	Disease CNVs	Copy number;16272173;Breast cancer;BAC array
http://genome.ucsc.edu/cgi-bin/hgTracks?org=human&db=hg19&position=chr7:22196980-22379656	chr7:22196980-22379656	chr7:22196980-22379656	chr7:1-29300000	Disease CNVs	Copy number;16639409;Kartagener syndrome;reference
http://genome.ucsc.edu/cgi-bin/hgTracks?org=human&db=hg19&position=chr13:92746849-92909195	chr13:92746849-92909195	chr13:92746849-92909195	chr13:1-115169878	Disease CNVs	Copy number;16705090;Prostate cancer;Human Genome U133 Plus 2.0 arrays, Affymetrix GCOS software
http://genome.ucsc.edu/cgi-bin/hgTracks?org=human&db=hg19&position=chr13:99372631-99597884	chr13:99372631-99597884	chr13:99372631-99597884	chr13:1-115169878	Disease CNVs	Copy number;16705090;Prostate cancer;Human Genome U133 Plus 2.0 arrays, Affymetrix GCOS software
http://genome.ucsc.edu/cgi-bin/hgTracks?org=human&db=hg19&position=chr15:91299111-91407951	chr15:91299111-91407951	chr15:91299111-91407951	chr15:17000000-100338915	Disease CNVs	Copy number;16735990;cataract;PCR-based DNA sequencing methods
http://genome.ucsc.edu/cgi-bin/hgTracks?org=human&db=hg19&position=chr17:9457232-9559110	chr17:9457232-9559110	chr17:9457232-9559110	chr17:1-11200000	Disease CNVs	Copy number;16735990;cataract;PCR-based DNA sequencing methods
http://genome.ucsc.edu/cgi-bin/hgTracks?org=human&db=hg19&position=chr15:91299111-91407951	chr15:91299111-91407951	chr15:91299111-91407951	chr15:42700000-100338915	Disease CNVs	Copy number;16751803;Cancer;ICA method
http://genome.ucsc.edu/cgi-bin/hgTracks?org=human&db=hg19&position=chr17:9457232-9559110	chr17:9457232-9559110	chr17:9457232-9559110	chr17:1-22200000	Disease CNVs	Copy number;16751803;Cancer;ICA method
http://genome.ucsc.edu/cgi-bin/hgTracks?org=human&db=hg19&position=chr18:60262211-60800812	chr18:60262211-60800812	chr18:60262211-60800812	chr18:17300000-76117153	Disease CNVs	Copy number;16751803;Cancer;ICA method
http://genome.ucsc.edu/cgi-bin/hgTracks?org=human&db=hg19&position=chr20:19240236-19679483	chr20:19240236-19679483	chr20:19240236-19679483	chr20:1-27100000	Disease CNVs	Copy number;16751803;Cancer;ICA method
http://genome.ucsc.edu/cgi-bin/hgTracks?org=human&db=hg19&position=chr7:22196980-22379656	chr7:22196980-22379656	chr7:22196980-22379656	chr7:1-46600000	Disease CNVs	Copy number;16751803;Cancer;ICA method
http://genome.ucsc.edu/cgi-bin/hgTracks?org=human&db=hg19&position=chr7:39323458-39401359	chr7:39323458-39401359	chr7:39323458-39401359	chr7:1-46600000	Disease CNVs	Copy number;16751803;Cancer;ICA method
http://genome.ucsc.edu/cgi-bin/hgTracks?org=human&db=hg19&position=chr8:94909743-94975130	chr8:94909743-94975130	chr8:94909743-94975130	chr8:45200000-146274826	Disease CNVs	Copy number;16751803;Cancer;ICA method
http://genome.ucsc.edu/cgi-bin/hgTracks?org=human&db=hg19&position=chr13:92746849-92909195	chr13:92746849-92909195	chr13:92746849-92909195	chr13:40100000-101700000	Disease CNVs	Copy number;16974079;Endometrioid adenocarcinoma;CGH
http://genome.ucsc.edu/cgi-bin/hgTracks?org=human&db=hg19&position=chr13:99372631-99597884	chr13:99372631-99597884	chr13:99372631-99597884	chr13:40100000-101700000	Disease CNVs	Copy number;16974079;Endometrioid adenocarcinoma;CGH
http://genome.ucsc.edu/cgi-bin/hgTracks?org=human&db=hg19&position=chr17:9457232-9559110	chr17:9457232-9559110	chr17:9457232-9559110	chr17:1-24000000	Disease CNVs	Copy number;16974079;Endometrioid adenocarcinoma;CGH
http://genome.ucsc.edu/cgi-bin/hgTracks?org=human&db=hg19&position=chr20:19240236-19679483	chr20:19240236-19679483	chr20:19240236-19679483	chr20:1-25600000	Disease CNVs	Copy number;16974079;Endometrioid adenocarcinoma;CGH
http://genome.ucsc.edu/cgi-bin/hgTracks?org=human&db=hg19&position=chr7:116243606-116380784	chr7:116243606-116380784	chr7:116243606-116380784	chr7:77500000-132600000	Disease CNVs	Copy number;16974079;Endometrioid adenocarcinoma;CGH
http://genome.ucsc.edu/cgi-bin/hgTracks?org=human&db=hg19&position=chr7:22196980-22379656	chr7:22196980-22379656	chr7:22196980-22379656	chr7:7300000-43300000	Disease CNVs	Copy number;16974079;Endometrioid adenocarcinoma;CGH
http://genome.ucsc.edu/cgi-bin/hgTracks?org=human&db=hg19&position=chr7:22196980-22379656	chr7:22196980-22379656	chr7:22196980-22379656	chr7:7300000-58000000	Disease CNVs	Copy number;16974079;Endometrioid adenocarcinoma;CGH
http://genome.ucsc.edu/cgi-bin/hgTracks?org=human&db=hg19&position=chr7:39323458-39401359	chr7:39323458-39401359	chr7:39323458-39401359	chr7:7300000-43300000	Disease CNVs	Copy number;16974079;Endometrioid adenocarcinoma;CGH
http://genome.ucsc.edu/cgi-bin/hgTracks?org=human&db=hg19&position=chr7:39323458-39401359	chr7:39323458-39401359	chr7:39323458-39401359	chr7:7300000-58000000	Disease CNVs	Copy number;16974079;Endometrioid adenocarcinoma;CGH
http://genome.ucsc.edu/cgi-bin/hgTracks?org=human&db=hg19&position=chr13:92746849-92909195	chr13:92746849-92909195	chr13:92746849-92909195	chr13:1-114142980	Disease CNVs	Copy number;17292767;Normal;GenomePlex Whole Genome Amplification Kit
http://genome.ucsc.edu/cgi-bin/hgTracks?org=human&db=hg19&position=chr13:99372631-99597884	chr13:99372631-99597884	chr13:99372631-99597884	chr13:1-114142980	Disease CNVs	Copy number;17292767;Normal;GenomePlex Whole Genome Amplification Kit
http://genome.ucsc.edu/cgi-bin/hgTracks?org=human&db=hg19&position=chr18:60262211-60800812	chr18:60262211-60800812	chr18:60262211-60800812	chr18:1-78077248	Disease CNVs	Copy number;17576883;Trisomy 18 syndrome;references
http://genome.ucsc.edu/cgi-bin/hgTracks?org=human&db=hg19&position=chr13:92746849-92909195	chr13:92746849-92909195	chr13:92746849-92909195	chr13:18397782-106691271	Disease CNVs	Copy number;17606441;Hodgkin's lymphoma;Array-CGH Genomic Labeling System, Invitrogen,
http://genome.ucsc.edu/cgi-bin/hgTracks?org=human&db=hg19&position=chr13:92746849-92909195	chr13:92746849-92909195	chr13:92746849-92909195	chr13:18397782-114117460	Disease CNVs	Copy number;17606441;Hodgkin's lymphoma;Array-CGH Genomic Labeling System, Invitrogen,
http://genome.ucsc.edu/cgi-bin/hgTracks?org=human&db=hg19&position=chr13:99372631-99597884	chr13:99372631-99597884	chr13:99372631-99597884	chr13:18397782-106691271	Disease CNVs	Copy number;17606441;Hodgkin's lymphoma;Array-CGH Genomic Labeling System, Invitrogen,
http://genome.ucsc.edu/cgi-bin/hgTracks?org=human&db=hg19&position=chr13:99372631-99597884	chr13:99372631-99597884	chr13:99372631-99597884	chr13:18397782-114117460	Disease CNVs	Copy number;17606441;Hodgkin's lymphoma;Array-CGH Genomic Labeling System, Invitrogen,
http://genome.ucsc.edu/cgi-bin/hgTracks?org=human&db=hg19&position=chr15:91299111-91407951	chr15:91299111-91407951	chr15:91299111-91407951	chr15:88077094-98091807	Disease CNVs	Copy number;17606441;Hodgkin's lymphoma;Array-CGH Genomic Labeling System, Invitrogen,
http://genome.ucsc.edu/cgi-bin/hgTracks?org=human&db=hg19&position=chr15:91299111-91407951	chr15:91299111-91407951	chr15:91299111-91407951	chr15:90683010-100022043	Disease CNVs	Copy number;17606441;Hodgkin's lymphoma;Array-CGH Genomic Labeling System, Invitrogen,
http://genome.ucsc.edu/cgi-bin/hgTracks?org=human&db=hg19&position=chr17:9457232-9559110	chr17:9457232-9559110	chr17:9457232-9559110	chr17:343377-22164889	Disease CNVs	Copy number;17606441;Hodgkin's lymphoma;Array-CGH Genomic Labeling System, Invitrogen,
http://genome.ucsc.edu/cgi-bin/hgTracks?org=human&db=hg19&position=chr17:9457232-9559110	chr17:9457232-9559110	chr17:9457232-9559110	chr17:343377-9814021	Disease CNVs	Copy number;17606441;Hodgkin's lymphoma;Array-CGH Genomic Labeling System, Invitrogen,
http://genome.ucsc.edu/cgi-bin/hgTracks?org=human&db=hg19&position=chr17:9457232-9559110	chr17:9457232-9559110	chr17:9457232-9559110	chr17:427027-21322119	Disease CNVs	Copy number;17606441;Hodgkin's lymphoma;Array-CGH Genomic Labeling System, Invitrogen,
http://genome.ucsc.edu/cgi-bin/hgTracks?org=human&db=hg19&position=chr18:60262211-60800812	chr18:60262211-60800812	chr18:60262211-60800812	chr18:26696072-75424109	Disease CNVs	Copy number;17606441;Hodgkin's lymphoma;Array-CGH Genomic Labeling System, Invitrogen,
http://genome.ucsc.edu/cgi-bin/hgTracks?org=human&db=hg19&position=chr18:60262211-60800812	chr18:60262211-60800812	chr18:60262211-60800812	chr18:5260008-75940259	Disease CNVs	Copy number;17606441;Hodgkin's lymphoma;Array-CGH Genomic Labeling System, Invitrogen,
http://genome.ucsc.edu/cgi-bin/hgTracks?org=human&db=hg19&position=chr20:19240236-19679483	chr20:19240236-19679483	chr20:19240236-19679483	chr20:180000-47243681	Disease CNVs	Copy number;17606441;Hodgkin's lymphoma;Array-CGH Genomic Labeling System, Invitrogen,
http://genome.ucsc.edu/cgi-bin/hgTracks?org=human&db=hg19&position=chr20:19240236-19679483	chr20:19240236-19679483	chr20:19240236-19679483	chr20:180000-62284676	Disease CNVs	Copy number;17606441;Hodgkin's lymphoma;Array-CGH Genomic Labeling System, Invitrogen,
http://genome.ucsc.edu/cgi-bin/hgTracks?org=human&db=hg19&position=chr7:116243606-116380784	chr7:116243606-116380784	chr7:116243606-116380784	chr7:64536650-158432707	Disease CNVs	Copy number;17606441;Hodgkin's lymphoma;Array-CGH Genomic Labeling System, Invitrogen,
http://genome.ucsc.edu/cgi-bin/hgTracks?org=human&db=hg19&position=chr7:22196980-22379656	chr7:22196980-22379656	chr7:22196980-22379656	chr7:188219-26561105	Disease CNVs	Copy number;17606441;Hodgkin's lymphoma;Array-CGH Genomic Labeling System, Invitrogen,
http://genome.ucsc.edu/cgi-bin/hgTracks?org=human&db=hg19&position=chr7:22196980-22379656	chr7:22196980-22379656	chr7:22196980-22379656	chr7:188219-37404452	Disease CNVs	Copy number;17606441;Hodgkin's lymphoma;Array-CGH Genomic Labeling System, Invitrogen,
http://genome.ucsc.edu/cgi-bin/hgTracks?org=human&db=hg19&position=chr7:22196980-22379656	chr7:22196980-22379656	chr7:22196980-22379656	chr7:239200-46540927	Disease CNVs	Copy number;17606441;Hodgkin's lymphoma;Array-CGH Genomic Labeling System, Invitrogen,
http://genome.ucsc.edu/cgi-bin/hgTracks?org=human&db=hg19&position=chr7:39323458-39401359	chr7:39323458-39401359	chr7:39323458-39401359	chr7:239200-46540927	Disease CNVs	Copy number;17606441;Hodgkin's lymphoma;Array-CGH Genomic Labeling System, Invitrogen,
http://genome.ucsc.edu/cgi-bin/hgTracks?org=human&db=hg19&position=chr8:94909743-94975130	chr8:94909743-94975130	chr8:94909743-94975130	chr8:12919206-110612537	Disease CNVs	Copy number;17606441;Hodgkin's lymphoma;Array-CGH Genomic Labeling System, Invitrogen,
http://genome.ucsc.edu/cgi-bin/hgTracks?org=human&db=hg19&position=chr8:94909743-94975130	chr8:94909743-94975130	chr8:94909743-94975130	chr8:74334389-104600167	Disease CNVs	Copy number;17606441;Hodgkin's lymphoma;Array-CGH Genomic Labeling System, Invitrogen,
http://genome.ucsc.edu/cgi-bin/hgTracks?org=human&db=hg19&position=chr17:9457232-9559110	chr17:9457232-9559110	chr17:9457232-9559110	chr17:1225928-31649843	Disease CNVs	Copy number;17953491;HIV/AIDS;Reference
http://genome.ucsc.edu/cgi-bin/hgTracks?org=human&db=hg19&position=chr17:9457232-9559110	chr17:9457232-9559110	chr17:9457232-9559110	chr17:1225928-31649843	Disease CNVs	Copy number;17953491;Rheumatoid arthritis;Reference
http://genome.ucsc.edu/cgi-bin/hgTracks?org=human&db=hg19&position=chr17:9457232-9559110	chr17:9457232-9559110	chr17:9457232-9559110	chr17:1225928-31649843	Disease CNVs	Copy number;17953491;Type 1 diabetes;Reference
http://genome.ucsc.edu/cgi-bin/hgTracks?org=human&db=hg19&position=chr13:92746849-92909195	chr13:92746849-92909195	chr13:92746849-92909195	chr13:90000000-95000000	Disease CNVs	Copy number;18079361;Effusion lymphoma;Real-time QPCR
http://genome.ucsc.edu/cgi-bin/hgTracks?org=human&db=hg19&position=chr7:22196980-22379656	chr7:22196980-22379656	chr7:22196980-22379656	chr7:1-59900000	Disease CNVs	Copy number;18252217;Hypothalamic hamartomas;GeneChip Mapping 10K Array
http://genome.ucsc.edu/cgi-bin/hgTracks?org=human&db=hg19&position=chr7:39323458-39401359	chr7:39323458-39401359	chr7:39323458-39401359	chr7:1-59900000	Disease CNVs	Copy number;18252217;Hypothalamic hamartomas;GeneChip Mapping 10K Array
http://genome.ucsc.edu/cgi-bin/hgTracks?org=human&db=hg19&position=chr17:9457232-9559110	chr17:9457232-9559110	chr17:9457232-9559110	chr17:6500000-10700000	Disease CNVs	Copy number;18381933;Ductal carcinoma;Array CGH
http://genome.ucsc.edu/cgi-bin/hgTracks?org=human&db=hg19&position=chr7:22196980-22379656	chr7:22196980-22379656	chr7:22196980-22379656	chr7:1-45400000	Disease CNVs	Copy number;18415027;Lynch syndrome;Illumina BeadArrays and the GoldenGate assay
http://genome.ucsc.edu/cgi-bin/hgTracks?org=human&db=hg19&position=chr7:39323458-39401359	chr7:39323458-39401359	chr7:39323458-39401359	chr7:1-45400000	Disease CNVs	Copy number;18415027;Lynch syndrome;Illumina BeadArrays and the GoldenGate assay
http://genome.ucsc.edu/cgi-bin/hgTracks?org=human&db=hg19&position=chr13:92746849-92909195	chr13:92746849-92909195	chr13:92746849-92909195	chr13:62545631-114142980	Disease CNVs	Copy number;18438408;Lung cancer;paired-end sequencing
http://genome.ucsc.edu/cgi-bin/hgTracks?org=human&db=hg19&position=chr13:92746849-92909195	chr13:92746849-92909195	chr13:92746849-92909195	chr13:62561014-113120998	Disease CNVs	Copy number;18438408;Lung cancer;paired-end sequencing
http://genome.ucsc.edu/cgi-bin/hgTracks?org=human&db=hg19&position=chr13:99372631-99597884	chr13:99372631-99597884	chr13:99372631-99597884	chr13:62545631-114142980	Disease CNVs	Copy number;18438408;Lung cancer;paired-end sequencing
http://genome.ucsc.edu/cgi-bin/hgTracks?org=human&db=hg19&position=chr13:99372631-99597884	chr13:99372631-99597884	chr13:99372631-99597884	chr13:62561014-113120998	Disease CNVs	Copy number;18438408;Lung cancer;paired-end sequencing
http://genome.ucsc.edu/cgi-bin/hgTracks?org=human&db=hg19&position=chr15:91299111-91407951	chr15:91299111-91407951	chr15:91299111-91407951	chr15:75135778-100338915	Disease CNVs	Copy number;18438408;Lung cancer;paired-end sequencing
http://genome.ucsc.edu/cgi-bin/hgTracks?org=human&db=hg19&position=chr17:9457232-9559110	chr17:9457232-9559110	chr17:9457232-9559110	chr17:1749686-21141348	Disease CNVs	Copy number;18438408;Lung cancer;paired-end sequencing
http://genome.ucsc.edu/cgi-bin/hgTracks?org=human&db=hg19&position=chr18:60262211-60800812	chr18:60262211-60800812	chr18:60262211-60800812	chr18:55614756-66009214	Disease CNVs	Copy number;18438408;Lung cancer;paired-end sequencing
http://genome.ucsc.edu/cgi-bin/hgTracks?org=human&db=hg19&position=chr20:19240236-19679483	chr20:19240236-19679483	chr20:19240236-19679483	chr20:1552058-28159321	Disease CNVs	Copy number;18438408;Lung cancer;paired-end sequencing
http://genome.ucsc.edu/cgi-bin/hgTracks?org=human&db=hg19&position=chr7:116243606-116380784	chr7:116243606-116380784	chr7:116243606-116380784	chr7:111175104-128202236	Disease CNVs	Copy number;18438408;Lung cancer;paired-end sequencing
http://genome.ucsc.edu/cgi-bin/hgTracks?org=human&db=hg19&position=chr7:116243606-116380784	chr7:116243606-116380784	chr7:116243606-116380784	chr7:76636841-142130276	Disease CNVs	Copy number;18438408;Lung cancer;paired-end sequencing
http://genome.ucsc.edu/cgi-bin/hgTracks?org=human&db=hg19&position=chr7:22196980-22379656	chr7:22196980-22379656	chr7:22196980-22379656	chr7:1039501-55946154	Disease CNVs	Copy number;18438408;Lung cancer;paired-end sequencing
http://genome.ucsc.edu/cgi-bin/hgTracks?org=human&db=hg19&position=chr7:22196980-22379656	chr7:22196980-22379656	chr7:22196980-22379656	chr7:1041688-40497818	Disease CNVs	Copy number;18438408;Lung cancer;paired-end sequencing
http://genome.ucsc.edu/cgi-bin/hgTracks?org=human&db=hg19&position=chr7:39323458-39401359	chr7:39323458-39401359	chr7:39323458-39401359	chr7:1039501-55946154	Disease CNVs	Copy number;18438408;Lung cancer;paired-end sequencing
http://genome.ucsc.edu/cgi-bin/hgTracks?org=human&db=hg19&position=chr7:39323458-39401359	chr7:39323458-39401359	chr7:39323458-39401359	chr7:1041688-40497818	Disease CNVs	Copy number;18438408;Lung cancer;paired-end sequencing
http://genome.ucsc.edu/cgi-bin/hgTracks?org=human&db=hg19&position=chr8:94909743-94975130	chr8:94909743-94975130	chr8:94909743-94975130	chr8:47974046-137732018	Disease CNVs	Copy number;18438408;Lung cancer;paired-end sequencing
http://genome.ucsc.edu/cgi-bin/hgTracks?org=human&db=hg19&position=chr8:94909743-94975130	chr8:94909743-94975130	chr8:94909743-94975130	chr8:64412601-119739971	Disease CNVs	Copy number;18438408;Lung cancer;paired-end sequencing
http://genome.ucsc.edu/cgi-bin/hgTracks?org=human&db=hg19&position=chr13:99372631-99597884	chr13:99372631-99597884	chr13:99372631-99597884	chr13:98206541-102272032	Disease CNVs	Copy number;18458336;Acute lymphoblastic leukemia;Affymetrix GeneChip Human Mapping 250K Nsp, 250K Sty, and 10K 2.0 arrays
http://genome.ucsc.edu/cgi-bin/hgTracks?org=human&db=hg19&position=chr17:9457232-9559110	chr17:9457232-9559110	chr17:9457232-9559110	chr17:7142477-12416952	Disease CNVs	Copy number;18458336;Acute lymphoblastic leukemia;Affymetrix GeneChip Human Mapping 250K Nsp, 250K Sty, and 10K 2.0 arrays
http://genome.ucsc.edu/cgi-bin/hgTracks?org=human&db=hg19&position=chr8:94909743-94975130	chr8:94909743-94975130	chr8:94909743-94975130	chr8:68109495-95881160	Disease CNVs	Copy number;18458336;Acute lymphoblastic leukemia;Affymetrix GeneChip Human Mapping 250K Nsp, 250K Sty, and 10K 2.0 arrays
http://genome.ucsc.edu/cgi-bin/hgTracks?org=human&db=hg19&position=chr17:9457232-9559110	chr17:9457232-9559110	chr17:9457232-9559110	chr17:1-20774742	Disease CNVs	Copy number;18519675;Esophageal adenocarcinoma;Illumina Sentrix HumanHap300 BeadChips
http://genome.ucsc.edu/cgi-bin/hgTracks?org=human&db=hg19&position=chr20:19240236-19679483	chr20:19240236-19679483	chr20:19240236-19679483	chr20:5100000-25600000	Disease CNVs	Copy number;18765545;Renal cell carcinoma;MCG Whole Genome Array-4500
http://genome.ucsc.edu/cgi-bin/hgTracks?org=human&db=hg19&position=chr7:39323458-39401359	chr7:39323458-39401359	chr7:39323458-39401359	chr7:28800000-43300000	Disease CNVs	Copy number;18765545;Renal cell carcinoma;MCG Whole Genome Array-4500
http://genome.ucsc.edu/cgi-bin/hgTracks?org=human&db=hg19&position=chr20:19240236-19679483	chr20:19240236-19679483	chr20:19240236-19679483	chr20:13200000-48129895	Disease CNVs	Copy number;19047681;Myeloproliferative neoplasm;oligo Array CGH
http://genome.ucsc.edu/cgi-bin/hgTracks?org=human&db=hg19&position=chr13:92746849-92909195	chr13:92746849-92909195	chr13:92746849-92909195	chr13:17900000-115169878	Disease CNVs	Copy number;19064780;Intracranial aneurysm;Affymetrix GeneChip Human Mapping 250K StyI Array
http://genome.ucsc.edu/cgi-bin/hgTracks?org=human&db=hg19&position=chr13:99372631-99597884	chr13:99372631-99597884	chr13:99372631-99597884	chr13:17900000-115169878	Disease CNVs	Copy number;19064780;Intracranial aneurysm;Affymetrix GeneChip Human Mapping 250K StyI Array
http://genome.ucsc.edu/cgi-bin/hgTracks?org=human&db=hg19&position=chr13:92746849-92909195	chr13:92746849-92909195	chr13:92746849-92909195	chr13:87700000-95000000	Disease CNVs	Copy number;19270706;Medulloblastoma;high-resolution SNP genotyping
http://genome.ucsc.edu/cgi-bin/hgTracks?org=human&db=hg19&position=chr13:92746849-92909195	chr13:92746849-92909195	chr13:92746849-92909195	chr13:17900000-115169878	Disease CNVs	Copy number;19287154;Breast cancer;-
http://genome.ucsc.edu/cgi-bin/hgTracks?org=human&db=hg19&position=chr13:99372631-99597884	chr13:99372631-99597884	chr13:99372631-99597884	chr13:17900000-115169878	Disease CNVs	Copy number;19287154;Breast cancer;-
http://genome.ucsc.edu/cgi-bin/hgTracks?org=human&db=hg19&position=chr7:116243606-116380784	chr7:116243606-116380784	chr7:116243606-116380784	chr7:1-159138663	Disease CNVs	Copy number;19289630;head and neck squamous cell carcinoma;FISH
http://genome.ucsc.edu/cgi-bin/hgTracks?org=human&db=hg19&position=chr7:22196980-22379656	chr7:22196980-22379656	chr7:22196980-22379656	chr7:1-159138663	Disease CNVs	Copy number;19289630;head and neck squamous cell carcinoma;FISH
http://genome.ucsc.edu/cgi-bin/hgTracks?org=human&db=hg19&position=chr7:39323458-39401359	chr7:39323458-39401359	chr7:39323458-39401359	chr7:1-159138663	Disease CNVs	Copy number;19289630;head and neck squamous cell carcinoma;FISH
http://genome.ucsc.edu/cgi-bin/hgTracks?org=human&db=hg19&position=chr7:116243606-116380784	chr7:116243606-116380784	chr7:116243606-116380784	chr7:107400000-127100000	Disease CNVs	Copy number;19401682;Autism;Affymetrix 10K version 2 SNP array
http://genome.ucsc.edu/cgi-bin/hgTracks?org=human&db=hg19&position=chr17:9457232-9559110	chr17:9457232-9559110	chr17:9457232-9559110	chr17:6500000-10700000	Disease CNVs	Copy number;19431122;Meningioma;FISH
http://genome.ucsc.edu/cgi-bin/hgTracks?org=human&db=hg19&position=chr15:91299111-91407951	chr15:91299111-91407951	chr15:91299111-91407951	chr15:19000000-102531392	Disease CNVs	Copy number;19435921;Neuroblastoma;Affymetrix 100K SNP arrays
http://genome.ucsc.edu/cgi-bin/hgTracks?org=human&db=hg19&position=chr7:116243606-116380784	chr7:116243606-116380784	chr7:116243606-116380784	chr7:107400000-127100000	Disease CNVs	Copy number;19546859;Autism;Illumina Infinium II HumanHap550 BeadChip
http://genome.ucsc.edu/cgi-bin/hgTracks?org=human&db=hg19&position=chr7:116243606-116380784	chr7:116243606-116380784	chr7:116243606-116380784	chr7:107400000-127100000	Disease CNVs	Copy number;19546859;Schizophrenia;Illumina Infinium II HumanHap550 BeadChip
http://genome.ucsc.edu/cgi-bin/hgTracks?org=human&db=hg19&position=chr7:22196980-22379656	chr7:22196980-22379656	chr7:22196980-22379656	chr7:20900000-25500000	Disease CNVs	Copy number;19546859;Schizophrenia;Illumina Infinium II HumanHap550 BeadChip
http://genome.ucsc.edu/cgi-bin/hgTracks?org=human&db=hg19&position=chr7:116243606-116380784	chr7:116243606-116380784	chr7:116243606-116380784	chr7:107400000-127100000	Disease CNVs	Copy number;19546859;Tourette syndrome;Illumina Infinium II HumanHap550 BeadChip
http://genome.ucsc.edu/cgi-bin/hgTracks?org=human&db=hg19&position=chr17:9457232-9559110	chr17:9457232-9559110	chr17:9457232-9559110	chr17:6500000-10700000	Disease CNVs	Copy number;19566914;Li-fraumeni syndrome;References
http://genome.ucsc.edu/cgi-bin/hgTracks?org=human&db=hg19&position=chr13:92746849-92909195	chr13:92746849-92909195	chr13:92746849-92909195	chr13:90000000-95000000	Disease CNVs	Copy number;19651601;Acute myeloid leukemia;Affymetrix 100K and 500K SNP microarrays
http://genome.ucsc.edu/cgi-bin/hgTracks?org=human&db=hg19&position=chr8:94909743-94975130	chr8:94909743-94975130	chr8:94909743-94975130	chr8:86900000-99000000	Disease CNVs	Copy number;19651601;Acute myeloid leukemia;Affymetrix 100K and 500K SNP microarrays
http://genome.ucsc.edu/cgi-bin/hgTracks?org=human&db=hg19&position=chr8:94909743-94975130	chr8:94909743-94975130	chr8:94909743-94975130	chr8:93300000-117700000	Disease CNVs	Copy number;19664747;Autosomal-dominant progressive external ophthalmoplegia;References
http://genome.ucsc.edu/cgi-bin/hgTracks?org=human&db=hg19&position=chr13:92746849-92909195	chr13:92746849-92909195	chr13:92746849-92909195	chr13:79000000-95000000	Disease CNVs	Copy number;19690137;Mantle cell lymphoma;Affymetrix GeneChip mapping 100K SNP array
http://genome.ucsc.edu/cgi-bin/hgTracks?org=human&db=hg19&position=chr13:92746849-92909195	chr13:92746849-92909195	chr13:92746849-92909195	chr13:88800000-93800000	Disease CNVs	Copy number;20680643;Normal;-
http://genome.ucsc.edu/cgi-bin/hgTracks?org=human&db=hg19&position=chr20:19240236-19679483	chr20:19240236-19679483	chr20:19240236-19679483	chr20:17800000-21200000	Disease CNVs	Copy number;20680643;Normal;-
http://genome.ucsc.edu/cgi-bin/hgTracks?org=human&db=hg19&position=chr17:9457232-9559110	chr17:9457232-9559110	chr17:9457232-9559110	chr17:1225928-31649843	Disease CNVs	Copy number;20877625;HIV/AIDS;paralogue ratio test (PRT)
http://genome.ucsc.edu/cgi-bin/hgTracks?org=human&db=hg19&position=chr17:9457232-9559110	chr17:9457232-9559110	chr17:9457232-9559110	chr17:6800000-11200000	Disease CNVs	Copy number;20885788;Squamous cell cancer;aCGH
http://genome.ucsc.edu/cgi-bin/hgTracks?org=human&db=hg19&position=chr18:60262211-60800812	chr18:60262211-60800812	chr18:60262211-60800812	chr18:59800000-76117153	Disease CNVs	Copy number;20885788;Squamous cell cancer;aCGH
http://genome.ucsc.edu/cgi-bin/hgTracks?org=human&db=hg19&position=chr7:116243606-116380784	chr7:116243606-116380784	chr7:116243606-116380784	chr7:114400000-117200000	Disease CNVs	Copy number;20885788;Squamous cell cancer;aCGH
http://genome.ucsc.edu/cgi-bin/hgTracks?org=human&db=hg19&position=chr7:22196980-22379656	chr7:22196980-22379656	chr7:22196980-22379656	chr7:11200000-53900000	Disease CNVs	Copy number;20885788;Squamous cell cancer;aCGH
http://genome.ucsc.edu/cgi-bin/hgTracks?org=human&db=hg19&position=chr7:22196980-22379656	chr7:22196980-22379656	chr7:22196980-22379656	chr7:15200000-24900000	Disease CNVs	Copy number;20885788;Squamous cell cancer;aCGH
http://genome.ucsc.edu/cgi-bin/hgTracks?org=human&db=hg19&position=chr7:39323458-39401359	chr7:39323458-39401359	chr7:39323458-39401359	chr7:11200000-53900000	Disease CNVs	Copy number;20885788;Squamous cell cancer;aCGH
http://genome.ucsc.edu/cgi-bin/hgTracks?org=human&db=hg19&position=chr8:94909743-94975130	chr8:94909743-94975130	chr8:94909743-94975130	chr8:59800000-146274826	Disease CNVs	Copy number;20885788;Squamous cell cancer;aCGH
http://genome.ucsc.edu/cgi-bin/hgTracks?org=human&db=hg19&position=chr8:94909743-94975130	chr8:94909743-94975130	chr8:94909743-94975130	chr8:59800000-146274826	Disease CNVs	Copy number;21044232;Adenocarcinoma;Array comparative genomic hybridization
http://genome.ucsc.edu/cgi-bin/hgTracks?org=human&db=hg19&position=chr7:116243606-116380784	chr7:116243606-116380784	chr7:116243606-116380784	chr7:59100000-158821424	Disease CNVs	Copy number;21044232;Squamous cell cancer;Array comparative genomic hybridization
http://genome.ucsc.edu/cgi-bin/hgTracks?org=human&db=hg19&position=chr17:9457232-9559110	chr17:9457232-9559110	chr17:9457232-9559110	chr17:1225928-31649843	Disease CNVs	Copy number;21076436;Immune disease;-
http://genome.ucsc.edu/cgi-bin/hgTracks?org=human&db=hg19&position=chr15:91299111-91407951	chr15:91299111-91407951	chr15:91299111-91407951	chr15:86900000-92100000	Disease CNVs	Copy number;21085971;Spondylocostal dysostosis;high-resolution SNP arrays
http://genome.ucsc.edu/cgi-bin/hgTracks?org=human&db=hg19&position=chr17:9457232-9559110	chr17:9457232-9559110	chr17:9457232-9559110	chr17:6800000-11200000	Disease CNVs	Copy number;21085971;Spondylocostal dysostosis;high-resolution SNP arrays
http://genome.ucsc.edu/cgi-bin/hgTracks?org=human&db=hg19&position=chr8:94909743-94975130	chr8:94909743-94975130	chr8:94909743-94975130	chr8:1-193800000	Disease CNVs	Copy number;21245420;Breast cancer;FISH
http://genome.ucsc.edu/cgi-bin/hgTracks?org=human&db=hg19&position=chr8:94909743-94975130	chr8:94909743-94975130	chr8:94909743-94975130	chr8:41468490-146268947	Disease CNVs	Copy number;21248843;Acute lymphoblastic leukemia;Affymetrix 6.0 SNP arrays
http://genome.ucsc.edu/cgi-bin/hgTracks?org=human&db=hg19&position=chr17:9457232-9559110	chr17:9457232-9559110	chr17:9457232-9559110	chr17:1-21055067	Disease CNVs	Copy number;21291569;lymphocytic leukemia;Signature Chip whole genome
http://genome.ucsc.edu/cgi-bin/hgTracks?org=human&db=hg19&position=chr13:99372631-99597884	chr13:99372631-99597884	chr13:99372631-99597884	chr13:93534101-99403700	Disease CNVs	Copy number;21305028;Normal;ReadDepth: A Parallel R Package
http://genome.ucsc.edu/cgi-bin/hgTracks?org=human&db=hg19&position=chr13:99372631-99597884	chr13:99372631-99597884	chr13:99372631-99597884	chr13:99403701-99454300	Disease CNVs	Copy number;21305028;Normal;ReadDepth: A Parallel R Package
http://genome.ucsc.edu/cgi-bin/hgTracks?org=human&db=hg19&position=chr13:99372631-99597884	chr13:99372631-99597884	chr13:99372631-99597884	chr13:99405001-99442500	Disease CNVs	Copy number;21305028;Normal;ReadDepth: A Parallel R Package
http://genome.ucsc.edu/cgi-bin/hgTracks?org=human&db=hg19&position=chr15:91299111-91407951	chr15:91299111-91407951	chr15:91299111-91407951	chr15:85969401-91434200	Disease CNVs	Copy number;21305028;Normal;ReadDepth: A Parallel R Package
http://genome.ucsc.edu/cgi-bin/hgTracks?org=human&db=hg19&position=chr15:91299111-91407951	chr15:91299111-91407951	chr15:91299111-91407951	chr15:91370501-91418500	Disease CNVs	Copy number;21305028;Normal;ReadDepth: A Parallel R Package
http://genome.ucsc.edu/cgi-bin/hgTracks?org=human&db=hg19&position=chr20:19240236-19679483	chr20:19240236-19679483	chr20:19240236-19679483	chr20:18620801-19911100	Disease CNVs	Copy number;21305028;Normal;ReadDepth: A Parallel R Package
http://genome.ucsc.edu/cgi-bin/hgTracks?org=human&db=hg19&position=chr8:94909743-94975130	chr8:94909743-94975130	chr8:94909743-94975130	chr8:94900301-95406300	Disease CNVs	Copy number;21305028;Normal;ReadDepth: A Parallel R Package
http://genome.ucsc.edu/cgi-bin/hgTracks?org=human&db=hg19&position=chr8:94909743-94975130	chr8:94909743-94975130	chr8:94909743-94975130	chr8:94914501-94916000	Disease CNVs	Copy number;21305028;Normal;ReadDepth: A Parallel R Package
http://genome.ucsc.edu/cgi-bin/hgTracks?org=human&db=hg19&position=chr8:94909743-94975130	chr8:94909743-94975130	chr8:94909743-94975130	chr8:68100000-140000000	Disease CNVs	Copy number;21399628;Breast cancer;single-nucleus sequencing
http://genome.ucsc.edu/cgi-bin/hgTracks?org=human&db=hg19&position=chr18:60262211-60800812	chr18:60262211-60800812	chr18:60262211-60800812	chr18:60573709-60573989	Disease CNVs	Copy number;21489293;Normal;Affymetrix SNP 6.0 micrarray
http://genome.ucsc.edu/cgi-bin/hgTracks?org=human&db=hg19&position=chr7:116243606-116380784	chr7:116243606-116380784	chr7:116243606-116380784	chr7:115813000-116895000	Disease CNVs	Copy number;21569311;Glioblastoma multiforme;GISTIC, Affymetrix 100K SNP microarray,250K Sty SNP arrays
http://genome.ucsc.edu/cgi-bin/hgTracks?org=human&db=hg19&position=chr8:94909743-94975130	chr8:94909743-94975130	chr8:94909743-94975130	chr8:80300000-99100000	Disease CNVs	Copy number;21572526;Normal;Gene Annotation Tool to Help Explain Relationships (GATHER)
http://genome.ucsc.edu/cgi-bin/hgTracks?org=human&db=hg19&position=chr13:92746849-92909195	chr13:92746849-92909195	chr13:92746849-92909195	chr13:32900000-93800000	Disease CNVs	Copy number;21586687;Small bowel adenocarcinoma;BAC arrays and 30K oligonucleotide arrays
http://genome.ucsc.edu/cgi-bin/hgTracks?org=human&db=hg19&position=chr8:94909743-94975130	chr8:94909743-94975130	chr8:94909743-94975130	chr8:94800041-95061743	Disease CNVs	Copy number;21611746;Breast cancer;dChip,CNAG,GEMCA
http://genome.ucsc.edu/cgi-bin/hgTracks?org=human&db=hg19&position=chr13:92746849-92909195	chr13:92746849-92909195	chr13:92746849-92909195	chr13:0-114142980	Disease CNVs	Copy number;21645411;Colorectal cancer;Affymetrix SNP 6.0 array
http://genome.ucsc.edu/cgi-bin/hgTracks?org=human&db=hg19&position=chr13:92746849-92909195	chr13:92746849-92909195	chr13:92746849-92909195	chr13:92677095-93853948	Disease CNVs	Copy number;21645411;Colorectal cancer;Affymetrix SNP 6.0 array
http://genome.ucsc.edu/cgi-bin/hgTracks?org=human&db=hg19&position=chr13:99372631-99597884	chr13:99372631-99597884	chr13:99372631-99597884	chr13:0-114142980	Disease CNVs	Copy number;21645411;Colorectal cancer;Affymetrix SNP 6.0 array
http://genome.ucsc.edu/cgi-bin/hgTracks?org=human&db=hg19&position=chr13:99372631-99597884	chr13:99372631-99597884	chr13:99372631-99597884	chr13:99536036-100024049	Disease CNVs	Copy number;21645411;Colorectal cancer;Affymetrix SNP 6.0 array
http://genome.ucsc.edu/cgi-bin/hgTracks?org=human&db=hg19&position=chr17:9457232-9559110	chr17:9457232-9559110	chr17:9457232-9559110	chr17:1225928-31649829	Disease CNVs	Copy number;21645411;Colorectal cancer;Affymetrix SNP 6.0 array
http://genome.ucsc.edu/cgi-bin/hgTracks?org=human&db=hg19&position=chr17:9457232-9559110	chr17:9457232-9559110	chr17:9457232-9559110	chr17:1225928-31649843	Disease CNVs	Copy number;21645411;Colorectal cancer;Affymetrix SNP 6.0 array
http://genome.ucsc.edu/cgi-bin/hgTracks?org=human&db=hg19&position=chr17:9457232-9559110	chr17:9457232-9559110	chr17:9457232-9559110	chr17:1242109-31665953	Disease CNVs	Copy number;21645411;Colorectal cancer;Affymetrix SNP 6.0 array
http://genome.ucsc.edu/cgi-bin/hgTracks?org=human&db=hg19&position=chr17:9457232-9559110	chr17:9457232-9559110	chr17:9457232-9559110	chr17:2409123-77451655	Disease CNVs	Copy number;21645411;Colorectal cancer;Affymetrix SNP 6.0 array
http://genome.ucsc.edu/cgi-bin/hgTracks?org=human&db=hg19&position=chr17:9457232-9559110	chr17:9457232-9559110	chr17:9457232-9559110	chr17:2419735-77453916	Disease CNVs	Copy number;21645411;Colorectal cancer;Affymetrix SNP 6.0 array
http://genome.ucsc.edu/cgi-bin/hgTracks?org=human&db=hg19&position=chr17:9457232-9559110	chr17:9457232-9559110	chr17:9457232-9559110	chr17:2421678-77462586	Disease CNVs	Copy number;21645411;Colorectal cancer;Affymetrix SNP 6.0 array
http://genome.ucsc.edu/cgi-bin/hgTracks?org=human&db=hg19&position=chr18:60262211-60800812	chr18:60262211-60800812	chr18:60262211-60800812	chr18:0-76117153	Disease CNVs	Copy number;21645411;Colorectal cancer;Affymetrix SNP 6.0 array
http://genome.ucsc.edu/cgi-bin/hgTracks?org=human&db=hg19&position=chr20:19240236-19679483	chr20:19240236-19679483	chr20:19240236-19679483	chr20:0-62435964	Disease CNVs	Copy number;21645411;Colorectal cancer;Affymetrix SNP 6.0 array
http://genome.ucsc.edu/cgi-bin/hgTracks?org=human&db=hg19&position=chr20:19240236-19679483	chr20:19240236-19679483	chr20:19240236-19679483	chr20:19141289-19651541	Disease CNVs	Copy number;21645411;Colorectal cancer;Affymetrix SNP 6.0 array
http://genome.ucsc.edu/cgi-bin/hgTracks?org=human&db=hg19&position=chr20:19240236-19679483	chr20:19240236-19679483	chr20:19240236-19679483	chr20:773766-112851844	Disease CNVs	Copy number;21645411;Colorectal cancer;Affymetrix SNP 6.0 array
http://genome.ucsc.edu/cgi-bin/hgTracks?org=human&db=hg19&position=chr7:22196980-22379656	chr7:22196980-22379656	chr7:22196980-22379656	chr7:22124432-22363058	Disease CNVs	Copy number;21645411;Colorectal cancer;Affymetrix SNP 6.0 array
http://genome.ucsc.edu/cgi-bin/hgTracks?org=human&db=hg19&position=chr7:39323458-39401359	chr7:39323458-39401359	chr7:39323458-39401359	chr7:37500000-43300000	Disease CNVs	Copy number;21645411;Colorectal cancer;Affymetrix SNP 6.0 array
http://genome.ucsc.edu/cgi-bin/hgTracks?org=human&db=hg19&position=chr7:39323458-39401359	chr7:39323458-39401359	chr7:39323458-39401359	chr7:39012932-39470915	Disease CNVs	Copy number;21645411;Colorectal cancer;Affymetrix SNP 6.0 array
http://genome.ucsc.edu/cgi-bin/hgTracks?org=human&db=hg19&position=chr8:94909743-94975130	chr8:94909743-94975130	chr8:94909743-94975130	chr8:0-146274826	Disease CNVs	Copy number;21645411;Colorectal cancer;Affymetrix SNP 6.0 array
http://genome.ucsc.edu/cgi-bin/hgTracks?org=human&db=hg19&position=chr8:94909743-94975130	chr8:94909743-94975130	chr8:94909743-94975130	chr8:93500000-99100000	Disease CNVs	Copy number;21645411;Colorectal cancer;Affymetrix SNP 6.0 array
http://genome.ucsc.edu/cgi-bin/hgTracks?org=human&db=hg19&position=chr8:94909743-94975130	chr8:94909743-94975130	chr8:94909743-94975130	chr8:45200000-146274826	Disease CNVs	Copy number;21693616;Uveal melanoma;Multiplex ligation-dependent probe amplification
http://genome.ucsc.edu/cgi-bin/hgTracks?org=human&db=hg19&position=chr7:116243606-116380784	chr7:116243606-116380784	chr7:116243606-116380784	chr7:114400000-117200000	Disease CNVs	Copy number;21701786;Normal;-
http://genome.ucsc.edu/cgi-bin/hgTracks?org=human&db=hg19&position=chr7:22196980-22379656	chr7:22196980-22379656	chr7:22196980-22379656	chr7:19500000-24900000	Disease CNVs	Copy number;21701786;Normal;-
http://genome.ucsc.edu/cgi-bin/hgTracks?org=human&db=hg19&position=chr8:94909743-94975130	chr8:94909743-94975130	chr8:94909743-94975130	chr8:93500000-99100000	Disease CNVs	Copy number;21701786;Normal;-
http://genome.ucsc.edu/cgi-bin/hgTracks?org=human&db=hg19&position=chr13:99372631-99597884	chr13:99372631-99597884	chr13:99372631-99597884	chr13:93800000-100500000	Disease CNVs	Copy number;21712996;Hirschsprung's Disease;aCGH, TaqMan Copy Number Assay
http://genome.ucsc.edu/cgi-bin/hgTracks?org=human&db=hg19&position=chr13:92746849-92909195	chr13:92746849-92909195	chr13:92746849-92909195	chr13:0-114142980	Disease CNVs	Copy number;21752804;Syphilis;Real-time PCR
http://genome.ucsc.edu/cgi-bin/hgTracks?org=human&db=hg19&position=chr13:99372631-99597884	chr13:99372631-99597884	chr13:99372631-99597884	chr13:0-114142980	Disease CNVs	Copy number;21752804;Syphilis;Real-time PCR
http://genome.ucsc.edu/cgi-bin/hgTracks?org=human&db=hg19&position=chr13:92746849-92909195	chr13:92746849-92909195	chr13:92746849-92909195	chr13:0-114142980	Disease CNVs	Copy number;21760887;Type 2 diabetes;Mitotracker Green probe
http://genome.ucsc.edu/cgi-bin/hgTracks?org=human&db=hg19&position=chr13:99372631-99597884	chr13:99372631-99597884	chr13:99372631-99597884	chr13:0-114142980	Disease CNVs	Copy number;21760887;Type 2 diabetes;Mitotracker Green probe
http://genome.ucsc.edu/cgi-bin/hgTracks?org=human&db=hg19&position=chr17:9457232-9559110	chr17:9457232-9559110	chr17:9457232-9559110	chr17:8360880-10577991	Disease CNVs	Copy number;21858162;Breast cancer;high-density molecular inversion probe (MIP) arrays
http://genome.ucsc.edu/cgi-bin/hgTracks?org=human&db=hg19&position=chr7:116243606-116380784	chr7:116243606-116380784	chr7:116243606-116380784	chr7:97982815-143810122	Disease CNVs	Copy number;21858162;Breast cancer;high-density molecular inversion probe (MIP) arrays
http://genome.ucsc.edu/cgi-bin/hgTracks?org=human&db=hg19&position=chr8:94909743-94975130	chr8:94909743-94975130	chr8:94909743-94975130	chr8:38759483-145205212	Disease CNVs	Copy number;21858162;Breast cancer;high-density molecular inversion probe (MIP) arrays
http://genome.ucsc.edu/cgi-bin/hgTracks?org=human&db=hg19&position=chr13:92746849-92909195	chr13:92746849-92909195	chr13:92746849-92909195	chr13:16000000-114142980	Disease CNVs	Copy number;21949216;Bladder cancer;bi-clustering algorithm
http://genome.ucsc.edu/cgi-bin/hgTracks?org=human&db=hg19&position=chr13:99372631-99597884	chr13:99372631-99597884	chr13:99372631-99597884	chr13:16000000-114142980	Disease CNVs	Copy number;21949216;Bladder cancer;bi-clustering algorithm
http://genome.ucsc.edu/cgi-bin/hgTracks?org=human&db=hg19&position=chr13:92746849-92909195	chr13:92746849-92909195	chr13:92746849-92909195	chr13:72100000-93800000	Disease CNVs	Copy number;21965145;Prostate cancer;Illumina 1M-Duo bead arrays
http://genome.ucsc.edu/cgi-bin/hgTracks?org=human&db=hg19&position=chr17:9457232-9559110	chr17:9457232-9559110	chr17:9457232-9559110	chr17:1-11200000	Disease CNVs	Copy number;21965145;Prostate cancer;Illumina 1M-Duo bead arrays
http://genome.ucsc.edu/cgi-bin/hgTracks?org=human&db=hg19&position=chr7:22196980-22379656	chr7:22196980-22379656	chr7:22196980-22379656	chr7:1-59100000	Disease CNVs	Copy number;21971842;Glioma;multiple ligation-dependent probe amplification
http://genome.ucsc.edu/cgi-bin/hgTracks?org=human&db=hg19&position=chr7:39323458-39401359	chr7:39323458-39401359	chr7:39323458-39401359	chr7:1-59100000	Disease CNVs	Copy number;21971842;Glioma;multiple ligation-dependent probe amplification
http://genome.ucsc.edu/cgi-bin/hgTracks?org=human&db=hg19&position=chr7:116243606-116380784	chr7:116243606-116380784	chr7:116243606-116380784	chr7:116312458-116438439	Disease CNVs	Copy number;21983935;Adenocarcinoma;BenchMark XT automated slide processing system
http://genome.ucsc.edu/cgi-bin/hgTracks?org=human&db=hg19&position=chr7:116243606-116380784	chr7:116243606-116380784	chr7:116243606-116380784	chr7:78518662-158815293	Disease CNVs	Copy number;21987784;Non-syndromic sensorineural hearing loss;Illumina HumanOmni1-Quad BeadChip
http://genome.ucsc.edu/cgi-bin/hgTracks?org=human&db=hg19&position=chr13:92746849-92909195	chr13:92746849-92909195	chr13:92746849-92909195	chr13:1-114142980	Disease CNVs	Copy number;22032296;HIV/AIDS;Quantitative real time PCR, CGH
http://genome.ucsc.edu/cgi-bin/hgTracks?org=human&db=hg19&position=chr13:99372631-99597884	chr13:99372631-99597884	chr13:99372631-99597884	chr13:1-114142980	Disease CNVs	Copy number;22032296;HIV/AIDS;Quantitative real time PCR, CGH
http://genome.ucsc.edu/cgi-bin/hgTracks?org=human&db=hg19&position=chr13:92746849-92909195	chr13:92746849-92909195	chr13:92746849-92909195	chr13:18425650-114037803	Disease CNVs	Copy number;22034057;Normal;-
http://genome.ucsc.edu/cgi-bin/hgTracks?org=human&db=hg19&position=chr13:99372631-99597884	chr13:99372631-99597884	chr13:99372631-99597884	chr13:18425650-114037803	Disease CNVs	Copy number;22034057;Normal;-
http://genome.ucsc.edu/cgi-bin/hgTracks?org=human&db=hg19&position=chr15:91299111-91407951	chr15:91299111-91407951	chr15:91299111-91407951	chr15:73240751-273867177	Disease CNVs	Copy number;22034057;Normal;-
http://genome.ucsc.edu/cgi-bin/hgTracks?org=human&db=hg19&position=chr18:60262211-60800812	chr18:60262211-60800812	chr18:60262211-60800812	chr18:74461-76025499	Disease CNVs	Copy number;22034057;Normal;-
http://genome.ucsc.edu/cgi-bin/hgTracks?org=human&db=hg19&position=chr7:116243606-116380784	chr7:116243606-116380784	chr7:116243606-116380784	chr7:168315-158628932	Disease CNVs	Copy number;22034057;Normal;-
http://genome.ucsc.edu/cgi-bin/hgTracks?org=human&db=hg19&position=chr7:22196980-22379656	chr7:22196980-22379656	chr7:22196980-22379656	chr7:168315-158628932	Disease CNVs	Copy number;22034057;Normal;-
http://genome.ucsc.edu/cgi-bin/hgTracks?org=human&db=hg19&position=chr7:39323458-39401359	chr7:39323458-39401359	chr7:39323458-39401359	chr7:168315-158628932	Disease CNVs	Copy number;22034057;Normal;-
http://genome.ucsc.edu/cgi-bin/hgTracks?org=human&db=hg19&position=chr17:9457232-9559110	chr17:9457232-9559110	chr17:9457232-9559110	chr17:1-11200000	Disease CNVs	Copy number;22161024;Papillary thyroid carcinoma;QRT-PCR
http://genome.ucsc.edu/cgi-bin/hgTracks?org=human&db=hg19&position=chr13:99372631-99597884	chr13:99372631-99597884	chr13:99372631-99597884	chr13:99536036-100024049	Disease CNVs	Copy number;22174824;Ovarian cancer;Affymetrix GeneChip HT Human Genome U133A array
http://genome.ucsc.edu/cgi-bin/hgTracks?org=human&db=hg19&position=chr8:94909743-94975130	chr8:94909743-94975130	chr8:94909743-94975130	chr8:45200000-146274826	Disease CNVs	Copy number;22283845;Langer-Giedion syndrome;MLPA
http://genome.ucsc.edu/cgi-bin/hgTracks?org=human&db=hg19&position=chr17:9457232-9559110	chr17:9457232-9559110	chr17:9457232-9559110	chr17:1-22200000	Disease CNVs	Copy number;22283845;Miller-Dieker syndrome;MLPA
http://genome.ucsc.edu/cgi-bin/hgTracks?org=human&db=hg19&position=chr13:92746849-92909195	chr13:92746849-92909195	chr13:92746849-92909195	chr13:10222749-102257497	Disease CNVs	Copy number;22495311;Autism;exome sequencing
http://genome.ucsc.edu/cgi-bin/hgTracks?org=human&db=hg19&position=chr13:99372631-99597884	chr13:99372631-99597884	chr13:99372631-99597884	chr13:10222749-102257497	Disease CNVs	Copy number;22495311;Autism;exome sequencing
http://genome.ucsc.edu/cgi-bin/hgTracks?org=human&db=hg19&position=chr17:9457232-9559110	chr17:9457232-9559110	chr17:9457232-9559110	chr17:2374588-23757355	Disease CNVs	Copy number;22495311;Autism;exome sequencing
http://genome.ucsc.edu/cgi-bin/hgTracks?org=human&db=hg19&position=chr20:19240236-19679483	chr20:19240236-19679483	chr20:19240236-19679483	chr20:4395298-43960865	Disease CNVs	Copy number;22495311;Autism;exome sequencing
http://genome.ucsc.edu/cgi-bin/hgTracks?org=human&db=hg19&position=chr20:19240236-19679483	chr20:19240236-19679483	chr20:19240236-19679483	chr20:4671682-47086637	Disease CNVs	Copy number;22495311;Autism;exome sequencing
http://genome.ucsc.edu/cgi-bin/hgTracks?org=human&db=hg19&position=chr7:116243606-116380784	chr7:116243606-116380784	chr7:116243606-116380784	chr7:12737272-127819567	Disease CNVs	Copy number;22495311;Autism;exome sequencing
http://genome.ucsc.edu/cgi-bin/hgTracks?org=human&db=hg19&position=chr7:22196980-22379656	chr7:22196980-22379656	chr7:22196980-22379656	chr7:12737272-127819567	Disease CNVs	Copy number;22495311;Autism;exome sequencing
http://genome.ucsc.edu/cgi-bin/hgTracks?org=human&db=hg19&position=chr7:22196980-22379656	chr7:22196980-22379656	chr7:22196980-22379656	chr7:4014083-40138867	Disease CNVs	Copy number;22495311;Autism;exome sequencing
http://genome.ucsc.edu/cgi-bin/hgTracks?org=human&db=hg19&position=chr7:39323458-39401359	chr7:39323458-39401359	chr7:39323458-39401359	chr7:12737272-127819567	Disease CNVs	Copy number;22495311;Autism;exome sequencing
http://genome.ucsc.edu/cgi-bin/hgTracks?org=human&db=hg19&position=chr7:39323458-39401359	chr7:39323458-39401359	chr7:39323458-39401359	chr7:4014083-40138867	Disease CNVs	Copy number;22495311;Autism;exome sequencing
http://genome.ucsc.edu/cgi-bin/hgTracks?org=human&db=hg19&position=chr13:92746849-92909195	chr13:92746849-92909195	chr13:92746849-92909195	chr13:92677711-93853948	Disease CNVs	Copy number;22522925;Breast cancer;Affymetrix SNP 6.0
http://genome.ucsc.edu/cgi-bin/hgTracks?org=human&db=hg19&position=chr13:99372631-99597884	chr13:99372631-99597884	chr13:99372631-99597884	chr13:99413276-99422179	Disease CNVs	Copy number;22522925;Breast cancer;Affymetrix SNP 6.0
http://genome.ucsc.edu/cgi-bin/hgTracks?org=human&db=hg19&position=chr13:99372631-99597884	chr13:99372631-99597884	chr13:99372631-99597884	chr13:99432052-99437019	Disease CNVs	Copy number;22522925;Breast cancer;Affymetrix SNP 6.0
http://genome.ucsc.edu/cgi-bin/hgTracks?org=human&db=hg19&position=chr13:99372631-99597884	chr13:99372631-99597884	chr13:99372631-99597884	chr13:99539338-99980687	Disease CNVs	Copy number;22522925;Breast cancer;Affymetrix SNP 6.0
http://genome.ucsc.edu/cgi-bin/hgTracks?org=human&db=hg19&position=chr15:91299111-91407951	chr15:91299111-91407951	chr15:91299111-91407951	chr15:91244423-91372237	Disease CNVs	Copy number;22522925;Breast cancer;Affymetrix SNP 6.0
http://genome.ucsc.edu/cgi-bin/hgTracks?org=human&db=hg19&position=chr15:91299111-91407951	chr15:91299111-91407951	chr15:91299111-91407951	chr15:91387641-91433437	Disease CNVs	Copy number;22522925;Breast cancer;Affymetrix SNP 6.0
http://genome.ucsc.edu/cgi-bin/hgTracks?org=human&db=hg19&position=chr17:9457232-9559110	chr17:9457232-9559110	chr17:9457232-9559110	chr17:9420669-9487497	Disease CNVs	Copy number;22522925;Breast cancer;Affymetrix SNP 6.0
http://genome.ucsc.edu/cgi-bin/hgTracks?org=human&db=hg19&position=chr17:9457232-9559110	chr17:9457232-9559110	chr17:9457232-9559110	chr17:9489675-9573143	Disease CNVs	Copy number;22522925;Breast cancer;Affymetrix SNP 6.0
http://genome.ucsc.edu/cgi-bin/hgTracks?org=human&db=hg19&position=chr20:19240236-19679483	chr20:19240236-19679483	chr20:19240236-19679483	chr20:19141487-19651540	Disease CNVs	Copy number;22522925;Breast cancer;Affymetrix SNP 6.0
http://genome.ucsc.edu/cgi-bin/hgTracks?org=human&db=hg19&position=chr7:116243606-116380784	chr7:116243606-116380784	chr7:116243606-116380784	chr7:116289799-116346548	Disease CNVs	Copy number;22522925;Breast cancer;Affymetrix SNP 6.0
http://genome.ucsc.edu/cgi-bin/hgTracks?org=human&db=hg19&position=chr7:116243606-116380784	chr7:116243606-116380784	chr7:116243606-116380784	chr7:116380528-116657393	Disease CNVs	Copy number;22522925;Breast cancer;Affymetrix SNP 6.0
http://genome.ucsc.edu/cgi-bin/hgTracks?org=human&db=hg19&position=chr7:22196980-22379656	chr7:22196980-22379656	chr7:22196980-22379656	chr7:22124434-22363288	Disease CNVs	Copy number;22522925;Breast cancer;Affymetrix SNP 6.0
http://genome.ucsc.edu/cgi-bin/hgTracks?org=human&db=hg19&position=chr7:39323458-39401359	chr7:39323458-39401359	chr7:39323458-39401359	chr7:38984123-39470915	Disease CNVs	Copy number;22522925;Breast cancer;Affymetrix SNP 6.0
http://genome.ucsc.edu/cgi-bin/hgTracks?org=human&db=hg19&position=chr13:92746849-92909195	chr13:92746849-92909195	chr13:92746849-92909195	chr13:17900000-115169878	Disease CNVs	Copycopy numbernumber neutral LOH;18379011;Acute myeloid leukemia;Array CGH
http://genome.ucsc.edu/cgi-bin/hgTracks?org=human&db=hg19&position=chr13:99372631-99597884	chr13:99372631-99597884	chr13:99372631-99597884	chr13:17900000-115169878	Disease CNVs	Copycopy numbernumber neutral LOH;18379011;Acute myeloid leukemia;Array CGH
http://genome.ucsc.edu/cgi-bin/hgTracks?org=human&db=hg19&position=chr17:9457232-9559110	chr17:9457232-9559110	chr17:9457232-9559110	chr17:1-22200000	Disease CNVs	Deleted,duplicated;17457615;Non-syndromic sensorineural hearing loss;array CGH,FISH
http://genome.ucsc.edu/cgi-bin/hgTracks?org=human&db=hg19&position=chr13:92746849-92909195	chr13:92746849-92909195	chr13:92746849-92909195	chr13:77800000-98100000	Disease CNVs	Deletion or duplication;19481194;Omodysplasia;Array comparative genomic hybridization
http://genome.ucsc.edu/cgi-bin/hgTracks?org=human&db=hg19&position=chr13:92746849-92909195	chr13:92746849-92909195	chr13:92746849-92909195	chr13:88800000-93800000	Disease CNVs	Deletion without LOH;22110671;Myelofibrosis;Genome-Wide Human SNP Array 6.0
http://genome.ucsc.edu/cgi-bin/hgTracks?org=human&db=hg19&position=chr13:99372631-99597884	chr13:99372631-99597884	chr13:99372631-99597884	chr13:98100000-100500000	Disease CNVs	Deletion without LOH;22110671;Myelofibrosis;Genome-Wide Human SNP Array 6.0
http://genome.ucsc.edu/cgi-bin/hgTracks?org=human&db=hg19&position=chr15:91299111-91407951	chr15:91299111-91407951	chr15:91299111-91407951	chr15:86900000-92100000	Disease CNVs	Deletion without LOH;22110671;Myelofibrosis;Genome-Wide Human SNP Array 6.0
http://genome.ucsc.edu/cgi-bin/hgTracks?org=human&db=hg19&position=chr17:9457232-9559110	chr17:9457232-9559110	chr17:9457232-9559110	chr17:6800000-11200000	Disease CNVs	Deletion without LOH;22110671;Myelofibrosis;Genome-Wide Human SNP Array 6.0
http://genome.ucsc.edu/cgi-bin/hgTracks?org=human&db=hg19&position=chr18:60262211-60800812	chr18:60262211-60800812	chr18:60262211-60800812	chr18:59800000-64900000	Disease CNVs	Deletion without LOH;22110671;Myelofibrosis;Genome-Wide Human SNP Array 6.0
http://genome.ucsc.edu/cgi-bin/hgTracks?org=human&db=hg19&position=chr20:19240236-19679483	chr20:19240236-19679483	chr20:19240236-19679483	chr20:17800000-21200000	Disease CNVs	Deletion without LOH;22110671;Myelofibrosis;Genome-Wide Human SNP Array 6.0
http://genome.ucsc.edu/cgi-bin/hgTracks?org=human&db=hg19&position=chr7:22196980-22379656	chr7:22196980-22379656	chr7:22196980-22379656	chr7:19500000-24900000	Disease CNVs	Deletion without LOH;22110671;Myelofibrosis;Genome-Wide Human SNP Array 6.0
http://genome.ucsc.edu/cgi-bin/hgTracks?org=human&db=hg19&position=chr7:39323458-39401359	chr7:39323458-39401359	chr7:39323458-39401359	chr7:37500000-43300000	Disease CNVs	Deletion without LOH;22110671;Myelofibrosis;Genome-Wide Human SNP Array 6.0
http://genome.ucsc.edu/cgi-bin/hgTracks?org=human&db=hg19&position=chr8:94909743-94975130	chr8:94909743-94975130	chr8:94909743-94975130	chr8:93500000-99100000	Disease CNVs	Deletion without LOH;22110671;Myelofibrosis;Genome-Wide Human SNP Array 6.0
http://genome.ucsc.edu/cgi-bin/hgTracks?org=human&db=hg19&position=chr18:60262211-60800812	chr18:60262211-60800812	chr18:60262211-60800812	chr18:1-76117153	Disease CNVs	Deletion,amplification,duplication;21412953;Normal;Affymetrix 250K SNP array
http://genome.ucsc.edu/cgi-bin/hgTracks?org=human&db=hg19&position=chr13:92746849-92909195	chr13:92746849-92909195	chr13:92746849-92909195	chr13:1-114142980	Disease CNVs	Deletion,amplification;21412953;Normal;Affymetrix 250K SNP array
http://genome.ucsc.edu/cgi-bin/hgTracks?org=human&db=hg19&position=chr13:99372631-99597884	chr13:99372631-99597884	chr13:99372631-99597884	chr13:1-114142980	Disease CNVs	Deletion,amplification;21412953;Normal;Affymetrix 250K SNP array
http://genome.ucsc.edu/cgi-bin/hgTracks?org=human&db=hg19&position=chr15:91299111-91407951	chr15:91299111-91407951	chr15:91299111-91407951	chr15:1-100338915	Disease CNVs	Deletion,amplification;21412953;Normal;Affymetrix 250K SNP array
http://genome.ucsc.edu/cgi-bin/hgTracks?org=human&db=hg19&position=chr7:116243606-116380784	chr7:116243606-116380784	chr7:116243606-116380784	chr7:1-158821424	Disease CNVs	Deletion,duplication;21412953;Normal;Affymetrix 250K SNP array
http://genome.ucsc.edu/cgi-bin/hgTracks?org=human&db=hg19&position=chr7:22196980-22379656	chr7:22196980-22379656	chr7:22196980-22379656	chr7:1-158821424	Disease CNVs	Deletion,duplication;21412953;Normal;Affymetrix 250K SNP array
http://genome.ucsc.edu/cgi-bin/hgTracks?org=human&db=hg19&position=chr7:39323458-39401359	chr7:39323458-39401359	chr7:39323458-39401359	chr7:1-158821424	Disease CNVs	Deletion,duplication;21412953;Normal;Affymetrix 250K SNP array
http://genome.ucsc.edu/cgi-bin/hgTracks?org=human&db=hg19&position=chr8:94909743-94975130	chr8:94909743-94975130	chr8:94909743-94975130	chr8:1-146274826	Disease CNVs	Deletion,duplication;21412953;Normal;Affymetrix 250K SNP array
http://genome.ucsc.edu/cgi-bin/hgTracks?org=human&db=hg19&position=chr18:60262211-60800812	chr18:60262211-60800812	chr18:60262211-60800812	chr18:17200000-78077248	Disease CNVs	Deletion;16446308;Autism;Affymetrix Mapping 10K GeneChip
http://genome.ucsc.edu/cgi-bin/hgTracks?org=human&db=hg19&position=chr15:91299111-91407951	chr15:91299111-91407951	chr15:91299111-91407951	chr15:89100000-102531392	Disease CNVs	Deletion;16750200;Hepatocellular carcinoma;Array CGH
http://genome.ucsc.edu/cgi-bin/hgTracks?org=human&db=hg19&position=chr17:9457232-9559110	chr17:9457232-9559110	chr17:9457232-9559110	chr17:1-10700000	Disease CNVs	Deletion;16750200;Hepatocellular carcinoma;Array CGH
http://genome.ucsc.edu/cgi-bin/hgTracks?org=human&db=hg19&position=chr7:22196980-22379656	chr7:22196980-22379656	chr7:22196980-22379656	chr7:20900000-25500000	Disease CNVs	Deletion;16773561;Lung cancer;Relied on a multipoint score function
http://genome.ucsc.edu/cgi-bin/hgTracks?org=human&db=hg19&position=chr17:9457232-9559110	chr17:9457232-9559110	chr17:9457232-9559110	chr17:1-24000000	Disease CNVs	Deletion;16790082;Embryonal rhabdomyosarcoma;Vysis GenoSensor system CGH
http://genome.ucsc.edu/cgi-bin/hgTracks?org=human&db=hg19&position=chr13:92746849-92909195	chr13:92746849-92909195	chr13:92746849-92909195	chr13:16000000-114142980	Disease CNVs	Deletion;16864856;Acute myeloid leukemia;array-CGH,Microarray BAC,fluorescence in situ hybridization(FISH),
http://genome.ucsc.edu/cgi-bin/hgTracks?org=human&db=hg19&position=chr13:99372631-99597884	chr13:99372631-99597884	chr13:99372631-99597884	chr13:16000000-114142980	Disease CNVs	Deletion;16864856;Acute myeloid leukemia;array-CGH,Microarray BAC,fluorescence in situ hybridization(FISH),
http://genome.ucsc.edu/cgi-bin/hgTracks?org=human&db=hg19&position=chr17:9457232-9559110	chr17:9457232-9559110	chr17:9457232-9559110	chr17:1-22200000	Disease CNVs	Deletion;16864856;Acute myeloid leukemia;array-CGH,Microarray BAC,fluorescence in situ hybridization(FISH),
http://genome.ucsc.edu/cgi-bin/hgTracks?org=human&db=hg19&position=chr18:60262211-60800812	chr18:60262211-60800812	chr18:60262211-60800812	chr18:16100000-76117153	Disease CNVs	Deletion;16864856;Acute myeloid leukemia;array-CGH,Microarray BAC,fluorescence in situ hybridization(FISH),
http://genome.ucsc.edu/cgi-bin/hgTracks?org=human&db=hg19&position=chr18:60262211-60800812	chr18:60262211-60800812	chr18:60262211-60800812	chr18:59000000-73100000	Disease CNVs	Deletion;16912164;Colorectal cancer;PCR
http://genome.ucsc.edu/cgi-bin/hgTracks?org=human&db=hg19&position=chr17:9457232-9559110	chr17:9457232-9559110	chr17:9457232-9559110	chr17:1-10700000	Disease CNVs	Deletion;17053054;Basal cell lymphoma;10k and 50k Affymetrix SNP arrays
http://genome.ucsc.edu/cgi-bin/hgTracks?org=human&db=hg19&position=chr17:9457232-9559110	chr17:9457232-9559110	chr17:9457232-9559110	chr17:1-22200000	Disease CNVs	Deletion;17053054;Basal cell lymphoma;10k and 50k Affymetrix SNP arrays
http://genome.ucsc.edu/cgi-bin/hgTracks?org=human&db=hg19&position=chr17:9457232-9559110	chr17:9457232-9559110	chr17:9457232-9559110	chr17:6500000-10700000	Disease CNVs	Deletion;17053054;Basal cell lymphoma;10k and 50k Affymetrix SNP arrays
http://genome.ucsc.edu/cgi-bin/hgTracks?org=human&db=hg19&position=chr7:116243606-116380784	chr7:116243606-116380784	chr7:116243606-116380784	chr7:103800000-117400000	Disease CNVs	Deletion;17053054;Basal cell lymphoma;10k and 50k Affymetrix SNP arrays
http://genome.ucsc.edu/cgi-bin/hgTracks?org=human&db=hg19&position=chr13:92746849-92909195	chr13:92746849-92909195	chr13:92746849-92909195	chr13:90000000-98200000	Disease CNVs	Deletion;17134496;Oral squamous cell carcinoma;Affymetrix GeneChip Mapping 10K array
http://genome.ucsc.edu/cgi-bin/hgTracks?org=human&db=hg19&position=chr13:99372631-99597884	chr13:99372631-99597884	chr13:99372631-99597884	chr13:95000000-110300000	Disease CNVs	Deletion;17134496;Oral squamous cell carcinoma;Affymetrix GeneChip Mapping 10K array
http://genome.ucsc.edu/cgi-bin/hgTracks?org=human&db=hg19&position=chr13:99372631-99597884	chr13:99372631-99597884	chr13:99372631-99597884	chr13:95000000-115169878	Disease CNVs	Deletion;17134496;Oral squamous cell carcinoma;Affymetrix GeneChip Mapping 10K array
http://genome.ucsc.edu/cgi-bin/hgTracks?org=human&db=hg19&position=chr15:91299111-91407951	chr15:91299111-91407951	chr15:91299111-91407951	chr15:78300000-98500000	Disease CNVs	Deletion;17134496;Oral squamous cell carcinoma;Affymetrix GeneChip Mapping 10K array
http://genome.ucsc.edu/cgi-bin/hgTracks?org=human&db=hg19&position=chr17:9457232-9559110	chr17:9457232-9559110	chr17:9457232-9559110	chr17:1-16000000	Disease CNVs	Deletion;17134496;Oral squamous cell carcinoma;Affymetrix GeneChip Mapping 10K array
http://genome.ucsc.edu/cgi-bin/hgTracks?org=human&db=hg19&position=chr17:9457232-9559110	chr17:9457232-9559110	chr17:9457232-9559110	chr17:1-81195210	Disease CNVs	Deletion;17134496;Oral squamous cell carcinoma;Affymetrix GeneChip Mapping 10K array
http://genome.ucsc.edu/cgi-bin/hgTracks?org=human&db=hg19&position=chr17:9457232-9559110	chr17:9457232-9559110	chr17:9457232-9559110	chr17:6584338-9759236	Disease CNVs	Deletion;17142309;Breast cancer;FISH
http://genome.ucsc.edu/cgi-bin/hgTracks?org=human&db=hg19&position=chr7:116243606-116380784	chr7:116243606-116380784	chr7:116243606-116380784	chr7:59900000-159138663	Disease CNVs	Deletion;17361228;Leukemia;References
http://genome.ucsc.edu/cgi-bin/hgTracks?org=human&db=hg19&position=chr20:19240236-19679483	chr20:19240236-19679483	chr20:19240236-19679483	chr20:5100000-25600000	Disease CNVs	Deletion;17576883;Alagille syndrome;references
http://genome.ucsc.edu/cgi-bin/hgTracks?org=human&db=hg19&position=chr20:19240236-19679483	chr20:19240236-19679483	chr20:19240236-19679483	chr20:14730000-41000000	Disease CNVs	Deletion;17713554;T-cell prolymphocytic leukemia;Affymetrix GeneChip 50K SNP XbaI mapping array
http://genome.ucsc.edu/cgi-bin/hgTracks?org=human&db=hg19&position=chr17:9457232-9559110	chr17:9457232-9559110	chr17:9457232-9559110	chr17:1-11200000	Disease CNVs	Deletion;17805327;Chronic lymphocytic leukemia;FISH
http://genome.ucsc.edu/cgi-bin/hgTracks?org=human&db=hg19&position=chr17:9457232-9559110	chr17:9457232-9559110	chr17:9457232-9559110	chr17:1-24000000	Disease CNVs	Deletion;17971485;Chronic lymphocytic leukemia;dChip software
http://genome.ucsc.edu/cgi-bin/hgTracks?org=human&db=hg19&position=chr7:116243606-116380784	chr7:116243606-116380784	chr7:116243606-116380784	chr7:107400000-127100000	Disease CNVs	Deletion;18000384;Acute myeloid leukemia;Array CGH(References)
http://genome.ucsc.edu/cgi-bin/hgTracks?org=human&db=hg19&position=chr13:92746849-92909195	chr13:92746849-92909195	chr13:92746849-92909195	chr13:34700000-114142980	Disease CNVs	Deletion;18172304;Melanoma;correlated array comparative genomic hybridization (aCGH)
http://genome.ucsc.edu/cgi-bin/hgTracks?org=human&db=hg19&position=chr13:99372631-99597884	chr13:99372631-99597884	chr13:99372631-99597884	chr13:34700000-114142980	Disease CNVs	Deletion;18172304;Melanoma;correlated array comparative genomic hybridization (aCGH)
http://genome.ucsc.edu/cgi-bin/hgTracks?org=human&db=hg19&position=chr15:91299111-91407951	chr15:91299111-91407951	chr15:91299111-91407951	chr15:18400000-100338915	Disease CNVs	Deletion;18172304;Melanoma;correlated array comparative genomic hybridization (aCGH)
http://genome.ucsc.edu/cgi-bin/hgTracks?org=human&db=hg19&position=chr17:9457232-9559110	chr17:9457232-9559110	chr17:9457232-9559110	chr17:1-15900000	Disease CNVs	Deletion;18172304;Melanoma;correlated array comparative genomic hybridization (aCGH)
http://genome.ucsc.edu/cgi-bin/hgTracks?org=human&db=hg19&position=chr17:9457232-9559110	chr17:9457232-9559110	chr17:9457232-9559110	chr17:1-22100000	Disease CNVs	Deletion;18172304;Melanoma;correlated array comparative genomic hybridization (aCGH)
http://genome.ucsc.edu/cgi-bin/hgTracks?org=human&db=hg19&position=chr17:9457232-9559110	chr17:9457232-9559110	chr17:9457232-9559110	chr17:1-35400000	Disease CNVs	Deletion;18172304;Melanoma;correlated array comparative genomic hybridization (aCGH)
http://genome.ucsc.edu/cgi-bin/hgTracks?org=human&db=hg19&position=chr17:9457232-9559110	chr17:9457232-9559110	chr17:9457232-9559110	chr17:1-78774742	Disease CNVs	Deletion;18172304;Melanoma;correlated array comparative genomic hybridization (aCGH)
http://genome.ucsc.edu/cgi-bin/hgTracks?org=human&db=hg19&position=chr18:60262211-60800812	chr18:60262211-60800812	chr18:60262211-60800812	chr18:17300000-76117153	Disease CNVs	Deletion;18172304;Melanoma;correlated array comparative genomic hybridization (aCGH)
http://genome.ucsc.edu/cgi-bin/hgTracks?org=human&db=hg19&position=chr18:60262211-60800812	chr18:60262211-60800812	chr18:60262211-60800812	chr18:2900000-76117153	Disease CNVs	Deletion;18172304;Melanoma;correlated array comparative genomic hybridization (aCGH)
http://genome.ucsc.edu/cgi-bin/hgTracks?org=human&db=hg19&position=chr20:19240236-19679483	chr20:19240236-19679483	chr20:19240236-19679483	chr20:1-25700000	Disease CNVs	Deletion;18172304;Melanoma;correlated array comparative genomic hybridization (aCGH)
http://genome.ucsc.edu/cgi-bin/hgTracks?org=human&db=hg19&position=chr7:22196980-22379656	chr7:22196980-22379656	chr7:22196980-22379656	chr7:1-24900000	Disease CNVs	Deletion;18172304;Melanoma;correlated array comparative genomic hybridization (aCGH)
http://genome.ucsc.edu/cgi-bin/hgTracks?org=human&db=hg19&position=chr8:94909743-94975130	chr8:94909743-94975130	chr8:94909743-94975130	chr8:1-117700000	Disease CNVs	Deletion;18172304;Melanoma;correlated array comparative genomic hybridization (aCGH)
http://genome.ucsc.edu/cgi-bin/hgTracks?org=human&db=hg19&position=chr17:9457232-9559110	chr17:9457232-9559110	chr17:9457232-9559110	chr17:2668540-26668420	Disease CNVs	Deletion;18196300;Neurofibromatosis;Real-Time PCR
http://genome.ucsc.edu/cgi-bin/hgTracks?org=human&db=hg19&position=chr17:9457232-9559110	chr17:9457232-9559110	chr17:9457232-9559110	chr17:9470000-15320000	Disease CNVs	Deletion;18413736;Sezary syndrome;Array-based CGH
http://genome.ucsc.edu/cgi-bin/hgTracks?org=human&db=hg19&position=chr17:9457232-9559110	chr17:9457232-9559110	chr17:9457232-9559110	chr17:1-11200000	Disease CNVs	Deletion;18458673;Bipolar disorder;whole-organ genomic mapping strategy
http://genome.ucsc.edu/cgi-bin/hgTracks?org=human&db=hg19&position=chr7:39323458-39401359	chr7:39323458-39401359	chr7:39323458-39401359	chr7:39300000-45900000	Disease CNVs	Deletion;18461090;abnormal development;HR-CGH, Array-CGH
http://genome.ucsc.edu/cgi-bin/hgTracks?org=human&db=hg19&position=chr20:19240236-19679483	chr20:19240236-19679483	chr20:19240236-19679483	chr20:1-27100000	Disease CNVs	Deletion;18471307;Non-syndromic sensorineural hearing loss;Multiplex Ligation-dependent Probe Amplification (MLPA)
http://genome.ucsc.edu/cgi-bin/hgTracks?org=human&db=hg19&position=chr7:22196980-22379656	chr7:22196980-22379656	chr7:22196980-22379656	chr7:15200000-24900000	Disease CNVs	Deletion;18644119;Abnormal phenotypes;Array-CGH
http://genome.ucsc.edu/cgi-bin/hgTracks?org=human&db=hg19&position=chr13:92746849-92909195	chr13:92746849-92909195	chr13:92746849-92909195	chr13:16000000-114142980	Disease CNVs	Deletion;18698080;Burkitt's lymphoma;comparative genomic hybridization and gene expression profiling
http://genome.ucsc.edu/cgi-bin/hgTracks?org=human&db=hg19&position=chr13:99372631-99597884	chr13:99372631-99597884	chr13:99372631-99597884	chr13:16000000-114142980	Disease CNVs	Deletion;18698080;Burkitt's lymphoma;comparative genomic hybridization and gene expression profiling
http://genome.ucsc.edu/cgi-bin/hgTracks?org=human&db=hg19&position=chr17:9457232-9559110	chr17:9457232-9559110	chr17:9457232-9559110	chr17:1-15900000	Disease CNVs	Deletion;18698080;Burkitt's lymphoma;comparative genomic hybridization and gene expression profiling
http://genome.ucsc.edu/cgi-bin/hgTracks?org=human&db=hg19&position=chr17:9457232-9559110	chr17:9457232-9559110	chr17:9457232-9559110	chr17:1-11200000	Disease CNVs	Deletion;18925931;Autism;Multiplex ligation-dependent probe amplification
http://genome.ucsc.edu/cgi-bin/hgTracks?org=human&db=hg19&position=chr17:9457232-9559110	chr17:9457232-9559110	chr17:9457232-9559110	chr17:1-22200000	Disease CNVs	Deletion;19010834;Follicular lymphoma;-
http://genome.ucsc.edu/cgi-bin/hgTracks?org=human&db=hg19&position=chr17:9457232-9559110	chr17:9457232-9559110	chr17:9457232-9559110	chr17:1-16000000	Disease CNVs	Deletion;19010865;Non-small cell lung cancer;FISH
http://genome.ucsc.edu/cgi-bin/hgTracks?org=human&db=hg19&position=chr15:91299111-91407951	chr15:91299111-91407951	chr15:91299111-91407951	chr15:17000000-100338915	Disease CNVs	Deletion;19105190;spastic paraplegia with thinning of corpus callosum;PCR, sequenced
http://genome.ucsc.edu/cgi-bin/hgTracks?org=human&db=hg19&position=chr17:9457232-9559110	chr17:9457232-9559110	chr17:9457232-9559110	chr17:18901-21459693	Disease CNVs	Deletion;19109227;Acute promyelocytic leukemia;GeneChip Human mapping 50K or 250K microarray
http://genome.ucsc.edu/cgi-bin/hgTracks?org=human&db=hg19&position=chr7:116243606-116380784	chr7:116243606-116380784	chr7:116243606-116380784	chr7:61522282-158554645	Disease CNVs	Deletion;19109227;Acute promyelocytic leukemia;GeneChip Human mapping 50K or 250K microarray
http://genome.ucsc.edu/cgi-bin/hgTracks?org=human&db=hg19&position=chr13:92746849-92909195	chr13:92746849-92909195	chr13:92746849-92909195	chr13:17960319-114092980	Disease CNVs	Deletion;19278963;T-cell prolymphocytic leukemia;250K single nucleotide polymorphism arrays
http://genome.ucsc.edu/cgi-bin/hgTracks?org=human&db=hg19&position=chr13:92746849-92909195	chr13:92746849-92909195	chr13:92746849-92909195	chr13:35112563-114092980	Disease CNVs	Deletion;19278963;T-cell prolymphocytic leukemia;250K single nucleotide polymorphism arrays
http://genome.ucsc.edu/cgi-bin/hgTracks?org=human&db=hg19&position=chr13:92746849-92909195	chr13:92746849-92909195	chr13:92746849-92909195	chr13:48879065-114092980	Disease CNVs	Deletion;19278963;T-cell prolymphocytic leukemia;250K single nucleotide polymorphism arrays
http://genome.ucsc.edu/cgi-bin/hgTracks?org=human&db=hg19&position=chr13:92746849-92909195	chr13:92746849-92909195	chr13:92746849-92909195	chr13:58076259-98190229	Disease CNVs	Deletion;19278963;T-cell prolymphocytic leukemia;250K single nucleotide polymorphism arrays
http://genome.ucsc.edu/cgi-bin/hgTracks?org=human&db=hg19&position=chr13:99372631-99597884	chr13:99372631-99597884	chr13:99372631-99597884	chr13:17960319-114092980	Disease CNVs	Deletion;19278963;T-cell prolymphocytic leukemia;250K single nucleotide polymorphism arrays
http://genome.ucsc.edu/cgi-bin/hgTracks?org=human&db=hg19&position=chr13:99372631-99597884	chr13:99372631-99597884	chr13:99372631-99597884	chr13:35112563-114092980	Disease CNVs	Deletion;19278963;T-cell prolymphocytic leukemia;250K single nucleotide polymorphism arrays
http://genome.ucsc.edu/cgi-bin/hgTracks?org=human&db=hg19&position=chr13:99372631-99597884	chr13:99372631-99597884	chr13:99372631-99597884	chr13:48879065-114092980	Disease CNVs	Deletion;19278963;T-cell prolymphocytic leukemia;250K single nucleotide polymorphism arrays
http://genome.ucsc.edu/cgi-bin/hgTracks?org=human&db=hg19&position=chr13:99372631-99597884	chr13:99372631-99597884	chr13:99372631-99597884	chr13:98735083-105440688	Disease CNVs	Deletion;19278963;T-cell prolymphocytic leukemia;250K single nucleotide polymorphism arrays
http://genome.ucsc.edu/cgi-bin/hgTracks?org=human&db=hg19&position=chr17:9457232-9559110	chr17:9457232-9559110	chr17:9457232-9559110	chr17:18901-16486774	Disease CNVs	Deletion;19278963;T-cell prolymphocytic leukemia;250K single nucleotide polymorphism arrays
http://genome.ucsc.edu/cgi-bin/hgTracks?org=human&db=hg19&position=chr17:9457232-9559110	chr17:9457232-9559110	chr17:9457232-9559110	chr17:18901-19535432	Disease CNVs	Deletion;19278963;T-cell prolymphocytic leukemia;250K single nucleotide polymorphism arrays
http://genome.ucsc.edu/cgi-bin/hgTracks?org=human&db=hg19&position=chr17:9457232-9559110	chr17:9457232-9559110	chr17:9457232-9559110	chr17:18901-22029237	Disease CNVs	Deletion;19278963;T-cell prolymphocytic leukemia;250K single nucleotide polymorphism arrays
http://genome.ucsc.edu/cgi-bin/hgTracks?org=human&db=hg19&position=chr17:9457232-9559110	chr17:9457232-9559110	chr17:9457232-9559110	chr17:18901-22691152	Disease CNVs	Deletion;19278963;T-cell prolymphocytic leukemia;250K single nucleotide polymorphism arrays
http://genome.ucsc.edu/cgi-bin/hgTracks?org=human&db=hg19&position=chr20:19240236-19679483	chr20:19240236-19679483	chr20:19240236-19679483	chr20:15049464-45780658	Disease CNVs	Deletion;19278963;T-cell prolymphocytic leukemia;250K single nucleotide polymorphism arrays
http://genome.ucsc.edu/cgi-bin/hgTracks?org=human&db=hg19&position=chr20:19240236-19679483	chr20:19240236-19679483	chr20:19240236-19679483	chr20:17408-23216064	Disease CNVs	Deletion;19278963;T-cell prolymphocytic leukemia;250K single nucleotide polymorphism arrays
http://genome.ucsc.edu/cgi-bin/hgTracks?org=human&db=hg19&position=chr20:19240236-19679483	chr20:19240236-19679483	chr20:19240236-19679483	chr20:17408-28119554	Disease CNVs	Deletion;19278963;T-cell prolymphocytic leukemia;250K single nucleotide polymorphism arrays
http://genome.ucsc.edu/cgi-bin/hgTracks?org=human&db=hg19&position=chr7:116243606-116380784	chr7:116243606-116380784	chr7:116243606-116380784	chr7:105649171-127990633	Disease CNVs	Deletion;19278963;T-cell prolymphocytic leukemia;250K single nucleotide polymorphism arrays
http://genome.ucsc.edu/cgi-bin/hgTracks?org=human&db=hg19&position=chr7:116243606-116380784	chr7:116243606-116380784	chr7:116243606-116380784	chr7:108898621-121520062	Disease CNVs	Deletion;19278963;T-cell prolymphocytic leukemia;250K single nucleotide polymorphism arrays
http://genome.ucsc.edu/cgi-bin/hgTracks?org=human&db=hg19&position=chr7:22196980-22379656	chr7:22196980-22379656	chr7:22196980-22379656	chr7:141322-38076360	Disease CNVs	Deletion;19278963;T-cell prolymphocytic leukemia;250K single nucleotide polymorphism arrays
http://genome.ucsc.edu/cgi-bin/hgTracks?org=human&db=hg19&position=chr7:22196980-22379656	chr7:22196980-22379656	chr7:22196980-22379656	chr7:5952172-25017216	Disease CNVs	Deletion;19278963;T-cell prolymphocytic leukemia;250K single nucleotide polymorphism arrays
http://genome.ucsc.edu/cgi-bin/hgTracks?org=human&db=hg19&position=chr7:39323458-39401359	chr7:39323458-39401359	chr7:39323458-39401359	chr7:29289890-57730637	Disease CNVs	Deletion;19278963;T-cell prolymphocytic leukemia;250K single nucleotide polymorphism arrays
http://genome.ucsc.edu/cgi-bin/hgTracks?org=human&db=hg19&position=chr7:39323458-39401359	chr7:39323458-39401359	chr7:39323458-39401359	chr7:38190796-57730637	Disease CNVs	Deletion;19278963;T-cell prolymphocytic leukemia;250K single nucleotide polymorphism arrays
http://genome.ucsc.edu/cgi-bin/hgTracks?org=human&db=hg19&position=chr15:91299111-91407951	chr15:91299111-91407951	chr15:91299111-91407951	chr15:19000000-102531392	Disease CNVs	Deletion;19359472;Colorectal cancer;GISTIC software
http://genome.ucsc.edu/cgi-bin/hgTracks?org=human&db=hg19&position=chr17:9457232-9559110	chr17:9457232-9559110	chr17:9457232-9559110	chr17:1-24000000	Disease CNVs	Deletion;19359472;Colorectal cancer;GISTIC software
http://genome.ucsc.edu/cgi-bin/hgTracks?org=human&db=hg19&position=chr18:60262211-60800812	chr18:60262211-60800812	chr18:60262211-60800812	chr18:17200000-78077248	Disease CNVs	Deletion;19359472;Colorectal cancer;GISTIC software
http://genome.ucsc.edu/cgi-bin/hgTracks?org=human&db=hg19&position=chr8:94909743-94975130	chr8:94909743-94975130	chr8:94909743-94975130	chr8:45600000-146364022	Disease CNVs	Deletion;19359472;Colorectal cancer;GISTIC software
http://genome.ucsc.edu/cgi-bin/hgTracks?org=human&db=hg19&position=chr7:116243606-116380784	chr7:116243606-116380784	chr7:116243606-116380784	chr7:1-158821424	Disease CNVs	Deletion;19415332;Autism;-
http://genome.ucsc.edu/cgi-bin/hgTracks?org=human&db=hg19&position=chr7:22196980-22379656	chr7:22196980-22379656	chr7:22196980-22379656	chr7:1-158821424	Disease CNVs	Deletion;19415332;Autism;-
http://genome.ucsc.edu/cgi-bin/hgTracks?org=human&db=hg19&position=chr7:39323458-39401359	chr7:39323458-39401359	chr7:39323458-39401359	chr7:1-158821424	Disease CNVs	Deletion;19415332;Autism;-
http://genome.ucsc.edu/cgi-bin/hgTracks?org=human&db=hg19&position=chr8:94909743-94975130	chr8:94909743-94975130	chr8:94909743-94975130	chr8:1-146274826	Disease CNVs	Deletion;19415332;Autism;-
http://genome.ucsc.edu/cgi-bin/hgTracks?org=human&db=hg19&position=chr15:91299111-91407951	chr15:91299111-91407951	chr15:91299111-91407951	chr15:1-100338915	Disease CNVs	Deletion;19415332;Schizophrenia;-
http://genome.ucsc.edu/cgi-bin/hgTracks?org=human&db=hg19&position=chr17:9457232-9559110	chr17:9457232-9559110	chr17:9457232-9559110	chr17:6800000-11200000	Disease CNVs	Deletion;19435819;Glioblastoma multiforme;Human 50K XbaI/250K Nsp arrays
http://genome.ucsc.edu/cgi-bin/hgTracks?org=human&db=hg19&position=chr18:60262211-60800812	chr18:60262211-60800812	chr18:60262211-60800812	chr18:16100000-76117153	Disease CNVs	Deletion;19533772;18q deletion syndrome;aCGH
http://genome.ucsc.edu/cgi-bin/hgTracks?org=human&db=hg19&position=chr7:116243606-116380784	chr7:116243606-116380784	chr7:116243606-116380784	chr7:72900000-158821424	Disease CNVs	Deletion;19751515;abortions and stillbirths;array CGH
http://genome.ucsc.edu/cgi-bin/hgTracks?org=human&db=hg19&position=chr8:94909743-94975130	chr8:94909743-94975130	chr8:94909743-94975130	chr8:93300000-99000000	Disease CNVs	Deletion;20069037;Neuropsychiatric disorder;BeadChip technology with a Single Nucleotide Polymorphism based array; Illumina HD Human610-quad BeadChip platform
http://genome.ucsc.edu/cgi-bin/hgTracks?org=human&db=hg19&position=chr15:91299111-91407951	chr15:91299111-91407951	chr15:91299111-91407951	chr15:91315001-91318900	Disease CNVs	Deletion;20126413;Glioma;mate-paired sequence
http://genome.ucsc.edu/cgi-bin/hgTracks?org=human&db=hg19&position=chr13:99372631-99597884	chr13:99372631-99597884	chr13:99372631-99597884	chr13:99192406-99863552	Disease CNVs	Deletion;20164919;Cancer;Affymetrix SNP6.0 arrays
http://genome.ucsc.edu/cgi-bin/hgTracks?org=human&db=hg19&position=chr15:91299111-91407951	chr15:91299111-91407951	chr15:91299111-91407951	chr15:91132723-91627577	Disease CNVs	Deletion;20164919;Cancer;Affymetrix SNP6.0 arrays
http://genome.ucsc.edu/cgi-bin/hgTracks?org=human&db=hg19&position=chr17:9457232-9559110	chr17:9457232-9559110	chr17:9457232-9559110	chr17:9533358-9888581	Disease CNVs	Deletion;20164919;Cancer;Affymetrix SNP6.0 arrays
http://genome.ucsc.edu/cgi-bin/hgTracks?org=human&db=hg19&position=chr18:60262211-60800812	chr18:60262211-60800812	chr18:60262211-60800812	chr18:60306717-60781941	Disease CNVs	Deletion;20164919;Cancer;Affymetrix SNP6.0 arrays
http://genome.ucsc.edu/cgi-bin/hgTracks?org=human&db=hg19&position=chr20:19240236-19679483	chr20:19240236-19679483	chr20:19240236-19679483	chr20:18654481-19934807	Disease CNVs	Deletion;20164919;Cancer;Affymetrix SNP6.0 arrays
http://genome.ucsc.edu/cgi-bin/hgTracks?org=human&db=hg19&position=chr13:92746849-92909195	chr13:92746849-92909195	chr13:92746849-92909195	chr13:92308911-94031607	Disease CNVs	Deletion;20164920;Cancer;Affymetrix 250K Sty array
http://genome.ucsc.edu/cgi-bin/hgTracks?org=human&db=hg19&position=chr13:92746849-92909195	chr13:92746849-92909195	chr13:92746849-92909195	chr13:18042610-114051465	Disease CNVs	Deletion;20435627;Acute lymphoblastic leukemia;Affymetrix 50K/250K SNP arrays
http://genome.ucsc.edu/cgi-bin/hgTracks?org=human&db=hg19&position=chr13:92746849-92909195	chr13:92746849-92909195	chr13:92746849-92909195	chr13:68428545-114092980	Disease CNVs	Deletion;20435627;Acute lymphoblastic leukemia;Affymetrix 50K/250K SNP arrays
http://genome.ucsc.edu/cgi-bin/hgTracks?org=human&db=hg19&position=chr13:99372631-99597884	chr13:99372631-99597884	chr13:99372631-99597884	chr13:18042610-114051465	Disease CNVs	Deletion;20435627;Acute lymphoblastic leukemia;Affymetrix 50K/250K SNP arrays
http://genome.ucsc.edu/cgi-bin/hgTracks?org=human&db=hg19&position=chr13:99372631-99597884	chr13:99372631-99597884	chr13:99372631-99597884	chr13:68428545-114092980	Disease CNVs	Deletion;20435627;Acute lymphoblastic leukemia;Affymetrix 50K/250K SNP arrays
http://genome.ucsc.edu/cgi-bin/hgTracks?org=human&db=hg19&position=chr17:9457232-9559110	chr17:9457232-9559110	chr17:9457232-9559110	chr17:450509-20683212	Disease CNVs	Deletion;20435627;Acute lymphoblastic leukemia;Affymetrix 50K/250K SNP arrays
http://genome.ucsc.edu/cgi-bin/hgTracks?org=human&db=hg19&position=chr17:9457232-9559110	chr17:9457232-9559110	chr17:9457232-9559110	chr17:451209-18772157	Disease CNVs	Deletion;20435627;Acute lymphoblastic leukemia;Affymetrix 50K/250K SNP arrays
http://genome.ucsc.edu/cgi-bin/hgTracks?org=human&db=hg19&position=chr7:116243606-116380784	chr7:116243606-116380784	chr7:116243606-116380784	chr7:108057359-158554645	Disease CNVs	Deletion;20435627;Acute lymphoblastic leukemia;Affymetrix 50K/250K SNP arrays
http://genome.ucsc.edu/cgi-bin/hgTracks?org=human&db=hg19&position=chr7:116243606-116380784	chr7:116243606-116380784	chr7:116243606-116380784	chr7:141322-158605053	Disease CNVs	Deletion;20435627;Acute lymphoblastic leukemia;Affymetrix 50K/250K SNP arrays
http://genome.ucsc.edu/cgi-bin/hgTracks?org=human&db=hg19&position=chr7:22196980-22379656	chr7:22196980-22379656	chr7:22196980-22379656	chr7:11143952-54332606	Disease CNVs	Deletion;20435627;Acute lymphoblastic leukemia;Affymetrix 50K/250K SNP arrays
http://genome.ucsc.edu/cgi-bin/hgTracks?org=human&db=hg19&position=chr7:22196980-22379656	chr7:22196980-22379656	chr7:22196980-22379656	chr7:141322-158605053	Disease CNVs	Deletion;20435627;Acute lymphoblastic leukemia;Affymetrix 50K/250K SNP arrays
http://genome.ucsc.edu/cgi-bin/hgTracks?org=human&db=hg19&position=chr7:22196980-22379656	chr7:22196980-22379656	chr7:22196980-22379656	chr7:141322-57730637	Disease CNVs	Deletion;20435627;Acute lymphoblastic leukemia;Affymetrix 50K/250K SNP arrays
http://genome.ucsc.edu/cgi-bin/hgTracks?org=human&db=hg19&position=chr7:39323458-39401359	chr7:39323458-39401359	chr7:39323458-39401359	chr7:11143952-54332606	Disease CNVs	Deletion;20435627;Acute lymphoblastic leukemia;Affymetrix 50K/250K SNP arrays
http://genome.ucsc.edu/cgi-bin/hgTracks?org=human&db=hg19&position=chr7:39323458-39401359	chr7:39323458-39401359	chr7:39323458-39401359	chr7:141322-158605053	Disease CNVs	Deletion;20435627;Acute lymphoblastic leukemia;Affymetrix 50K/250K SNP arrays
http://genome.ucsc.edu/cgi-bin/hgTracks?org=human&db=hg19&position=chr7:39323458-39401359	chr7:39323458-39401359	chr7:39323458-39401359	chr7:141322-57730637	Disease CNVs	Deletion;20435627;Acute lymphoblastic leukemia;Affymetrix 50K/250K SNP arrays
http://genome.ucsc.edu/cgi-bin/hgTracks?org=human&db=hg19&position=chr7:39323458-39401359	chr7:39323458-39401359	chr7:39323458-39401359	chr7:33766223-43472173	Disease CNVs	Deletion;20435627;Acute lymphoblastic leukemia;Affymetrix 50K/250K SNP arrays
http://genome.ucsc.edu/cgi-bin/hgTracks?org=human&db=hg19&position=chr13:92746849-92909195	chr13:92746849-92909195	chr13:92746849-92909195	chr13:16000000-114142980	Disease CNVs	Deletion;20616218;Normal;-
http://genome.ucsc.edu/cgi-bin/hgTracks?org=human&db=hg19&position=chr13:99372631-99597884	chr13:99372631-99597884	chr13:99372631-99597884	chr13:16000000-114142980	Disease CNVs	Deletion;20616218;Normal;-
http://genome.ucsc.edu/cgi-bin/hgTracks?org=human&db=hg19&position=chr17:9457232-9559110	chr17:9457232-9559110	chr17:9457232-9559110	chr17:1-22200000	Disease CNVs	Deletion;20616218;Normal;-
http://genome.ucsc.edu/cgi-bin/hgTracks?org=human&db=hg19&position=chr18:60262211-60800812	chr18:60262211-60800812	chr18:60262211-60800812	chr18:1-76117153	Disease CNVs	Deletion;20616218;Normal;-
http://genome.ucsc.edu/cgi-bin/hgTracks?org=human&db=hg19&position=chr20:19240236-19679483	chr20:19240236-19679483	chr20:19240236-19679483	chr20:1-62435964	Disease CNVs	Deletion;20616218;Normal;-
http://genome.ucsc.edu/cgi-bin/hgTracks?org=human&db=hg19&position=chr17:9457232-9559110	chr17:9457232-9559110	chr17:9457232-9559110	chr17:9420668-9487501	Disease CNVs	Deletion;20685689;Amyotrophic lateral sclerosis;Quantitative PCR
http://genome.ucsc.edu/cgi-bin/hgTracks?org=human&db=hg19&position=chr18:60262211-60800812	chr18:60262211-60800812	chr18:60262211-60800812	chr18:16100000-76117153	Disease CNVs	Deletion;20709793;Colorectal cancer;Array CGH
http://genome.ucsc.edu/cgi-bin/hgTracks?org=human&db=hg19&position=chr18:60262211-60800812	chr18:60262211-60800812	chr18:60262211-60800812	chr18:16100000-76117153	Disease CNVs	Deletion;20709793;Colorectal cancer;CGH
http://genome.ucsc.edu/cgi-bin/hgTracks?org=human&db=hg19&position=chr18:60262211-60800812	chr18:60262211-60800812	chr18:60262211-60800812	chr18:16100000-76117153	Disease CNVs	Deletion;20709793;Colorectal cancer;Digital SNP analysis (8p and 18q)
http://genome.ucsc.edu/cgi-bin/hgTracks?org=human&db=hg19&position=chr18:60262211-60800812	chr18:60262211-60800812	chr18:60262211-60800812	chr18:16100000-76117153	Disease CNVs	Deletion;20709793;Colorectal cancer;Karyotyping
http://genome.ucsc.edu/cgi-bin/hgTracks?org=human&db=hg19&position=chr18:60262211-60800812	chr18:60262211-60800812	chr18:60262211-60800812	chr18:16100000-76117153	Disease CNVs	Deletion;20709793;Colorectal cancer;MS markers (18q)
http://genome.ucsc.edu/cgi-bin/hgTracks?org=human&db=hg19&position=chr17:9457232-9559110	chr17:9457232-9559110	chr17:9457232-9559110	chr17:1-22200000	Disease CNVs	Deletion;20709793;Colorectal cancer;MS markers (18q, 17p, and 5q)
http://genome.ucsc.edu/cgi-bin/hgTracks?org=human&db=hg19&position=chr18:60262211-60800812	chr18:60262211-60800812	chr18:60262211-60800812	chr18:16100000-76117153	Disease CNVs	Deletion;20709793;Colorectal cancer;MS markers (18q, 17p, and 5q)
http://genome.ucsc.edu/cgi-bin/hgTracks?org=human&db=hg19&position=chr18:60262211-60800812	chr18:60262211-60800812	chr18:60262211-60800812	chr18:16100000-76117153	Disease CNVs	Deletion;20709793;Colorectal cancer;MS markers (18q, 17p, and 8p)
http://genome.ucsc.edu/cgi-bin/hgTracks?org=human&db=hg19&position=chr18:60262211-60800812	chr18:60262211-60800812	chr18:60262211-60800812	chr18:16100000-76117153	Disease CNVs	Deletion;20709793;Colorectal cancer;MS markers (18q, 8p, and 4p)
http://genome.ucsc.edu/cgi-bin/hgTracks?org=human&db=hg19&position=chr17:9457232-9559110	chr17:9457232-9559110	chr17:9457232-9559110	chr17:1-22200000	Disease CNVs	Deletion;20709793;Colorectal cancer;MS markers(5q, 8p, 10q, 15q, 17p, 18p, and 18q)
http://genome.ucsc.edu/cgi-bin/hgTracks?org=human&db=hg19&position=chr17:9457232-9559110	chr17:9457232-9559110	chr17:9457232-9559110	chr17:1-22200000	Disease CNVs	Deletion;20709793;Colorectal cancer;MS markers(to 3p, 4p, 5q, 8p, 9p, 13q, 17p, and 18q)
http://genome.ucsc.edu/cgi-bin/hgTracks?org=human&db=hg19&position=chr18:60262211-60800812	chr18:60262211-60800812	chr18:60262211-60800812	chr18:16100000-76117153	Disease CNVs	Deletion;20709793;Colorectal cancer;MS markers(to 3p, 4p, 5q, 8p, 9p, 13q, 17p, and 18q)
http://genome.ucsc.edu/cgi-bin/hgTracks?org=human&db=hg19&position=chr15:91299111-91407951	chr15:91299111-91407951	chr15:91299111-91407951	chr15:17000000-100338915	Disease CNVs	Deletion;20709793;Colorectal cancer;SNP array
http://genome.ucsc.edu/cgi-bin/hgTracks?org=human&db=hg19&position=chr18:60262211-60800812	chr18:60262211-60800812	chr18:60262211-60800812	chr18:16100000-76117153	Disease CNVs	Deletion;20709793;Colorectal cancer;SNP array
http://genome.ucsc.edu/cgi-bin/hgTracks?org=human&db=hg19&position=chr13:92746849-92909195	chr13:92746849-92909195	chr13:92746849-92909195	chr13:92880558-93044066	Disease CNVs	Deletion;20808231;Developmental delay;array CGH
http://genome.ucsc.edu/cgi-bin/hgTracks?org=human&db=hg19&position=chr13:92746849-92909195	chr13:92746849-92909195	chr13:92746849-92909195	chr13:92880558-93044066	Disease CNVs	Deletion;20808231;Obesity;array CGH
http://genome.ucsc.edu/cgi-bin/hgTracks?org=human&db=hg19&position=chr7:22196980-22379656	chr7:22196980-22379656	chr7:22196980-22379656	chr7:8836021-44216444	Disease CNVs	Deletion;20877625;Gastrointestinal stromal cancer;Affymetrix U133Plus, SNP array 6.24
http://genome.ucsc.edu/cgi-bin/hgTracks?org=human&db=hg19&position=chr7:39323458-39401359	chr7:39323458-39401359	chr7:39323458-39401359	chr7:8836021-44216444	Disease CNVs	Deletion;20877625;Gastrointestinal stromal cancer;Affymetrix U133Plus, SNP array 6.24
http://genome.ucsc.edu/cgi-bin/hgTracks?org=human&db=hg19&position=chr7:22196980-22379656	chr7:22196980-22379656	chr7:22196980-22379656	chr7:8836021-44216444	Disease CNVs	Deletion;20877625;Gastrointestinal stromal cancer;Affymetrix U133Plus, SNP array 6.26
http://genome.ucsc.edu/cgi-bin/hgTracks?org=human&db=hg19&position=chr7:39323458-39401359	chr7:39323458-39401359	chr7:39323458-39401359	chr7:8836021-44216444	Disease CNVs	Deletion;20877625;Gastrointestinal stromal cancer;Affymetrix U133Plus, SNP array 6.26
http://genome.ucsc.edu/cgi-bin/hgTracks?org=human&db=hg19&position=chr13:92746849-92909195	chr13:92746849-92909195	chr13:92746849-92909195	chr13:92677078-93858268	Disease CNVs	Deletion;20877625;Melanoma;Comparative genomic arrays (CGH)
http://genome.ucsc.edu/cgi-bin/hgTracks?org=human&db=hg19&position=chr7:22196980-22379656	chr7:22196980-22379656	chr7:22196980-22379656	chr7:22124432-22363058	Disease CNVs	Deletion;20877625;Melanoma;Comparative genomic arrays (CGH)
http://genome.ucsc.edu/cgi-bin/hgTracks?org=human&db=hg19&position=chr15:91299111-91407951	chr15:91299111-91407951	chr15:91299111-91407951	chr15:86900000-96300000	Disease CNVs	Deletion;21085971;Congenital diaphragmatic hernia;high-resolution SNP arrays
http://genome.ucsc.edu/cgi-bin/hgTracks?org=human&db=hg19&position=chr8:94909743-94975130	chr8:94909743-94975130	chr8:94909743-94975130	chr8:93500000-127300000	Disease CNVs	Deletion;21085971;Congenital diaphragmatic hernia;high-resolution SNP arrays
http://genome.ucsc.edu/cgi-bin/hgTracks?org=human&db=hg19&position=chr13:92746849-92909195	chr13:92746849-92909195	chr13:92746849-92909195	chr13:16000000-114142980	Disease CNVs	Deletion;21228928;Renal cell carcinoma;MCG Whole Genome Array-4500
http://genome.ucsc.edu/cgi-bin/hgTracks?org=human&db=hg19&position=chr13:99372631-99597884	chr13:99372631-99597884	chr13:99372631-99597884	chr13:16000000-114142980	Disease CNVs	Deletion;21228928;Renal cell carcinoma;MCG Whole Genome Array-4500
http://genome.ucsc.edu/cgi-bin/hgTracks?org=human&db=hg19&position=chr13:99372631-99597884	chr13:99372631-99597884	chr13:99372631-99597884	chr13:93890030-111773454	Disease CNVs	Deletion;21251322;Acute myeloid leukemia;-
http://genome.ucsc.edu/cgi-bin/hgTracks?org=human&db=hg19&position=chr17:9457232-9559110	chr17:9457232-9559110	chr17:9457232-9559110	chr17:48539-13891992	Disease CNVs	Deletion;21251322;Acute myeloid leukemia;-
http://genome.ucsc.edu/cgi-bin/hgTracks?org=human&db=hg19&position=chr17:9457232-9559110	chr17:9457232-9559110	chr17:9457232-9559110	chr17:48539-22427632	Disease CNVs	Deletion;21251322;Acute myeloid leukemia;-
http://genome.ucsc.edu/cgi-bin/hgTracks?org=human&db=hg19&position=chr18:60262211-60800812	chr18:60262211-60800812	chr18:60262211-60800812	chr18:26082602-76083117	Disease CNVs	Deletion;21251322;Acute myeloid leukemia;-
http://genome.ucsc.edu/cgi-bin/hgTracks?org=human&db=hg19&position=chr7:116243606-116380784	chr7:116243606-116380784	chr7:116243606-116380784	chr7:104251198-158409214	Disease CNVs	Deletion;21251322;Acute myeloid leukemia;-
http://genome.ucsc.edu/cgi-bin/hgTracks?org=human&db=hg19&position=chr7:116243606-116380784	chr7:116243606-116380784	chr7:116243606-116380784	chr7:90633327-119508217	Disease CNVs	Deletion;21251322;Acute myeloid leukemia;-
http://genome.ucsc.edu/cgi-bin/hgTracks?org=human&db=hg19&position=chr7:22196980-22379656	chr7:22196980-22379656	chr7:22196980-22379656	chr7:5799875-23191136	Disease CNVs	Deletion;21251322;Acute myeloid leukemia;-
http://genome.ucsc.edu/cgi-bin/hgTracks?org=human&db=hg19&position=chr7:39323458-39401359	chr7:39323458-39401359	chr7:39323458-39401359	chr7:34264703-54860330	Disease CNVs	Deletion;21251322;Acute myeloid leukemia;-
http://genome.ucsc.edu/cgi-bin/hgTracks?org=human&db=hg19&position=chr17:9457232-9559110	chr17:9457232-9559110	chr17:9457232-9559110	chr17:202809-18798804	Disease CNVs	Deletion;21251322;Myelodysplastic syndrome;-
http://genome.ucsc.edu/cgi-bin/hgTracks?org=human&db=hg19&position=chr17:9457232-9559110	chr17:9457232-9559110	chr17:9457232-9559110	chr17:202809-22129948	Disease CNVs	Deletion;21251322;Myelodysplastic syndrome;-
http://genome.ucsc.edu/cgi-bin/hgTracks?org=human&db=hg19&position=chr7:116243606-116380784	chr7:116243606-116380784	chr7:116243606-116380784	chr7:89680330-125204064	Disease CNVs	Deletion;21251322;Myelodysplastic syndrome;-
http://genome.ucsc.edu/cgi-bin/hgTracks?org=human&db=hg19&position=chr17:9457232-9559110	chr17:9457232-9559110	chr17:9457232-9559110	chr17:1-11200000	Disease CNVs	Deletion;21253554;Liposarcoma;FISH, CGH
http://genome.ucsc.edu/cgi-bin/hgTracks?org=human&db=hg19&position=chr17:9457232-9559110	chr17:9457232-9559110	chr17:9457232-9559110	chr17:1-21055067	Disease CNVs	Deletion;21291569;lymphocytic leukemia;Signature Chip whole genome
http://genome.ucsc.edu/cgi-bin/hgTracks?org=human&db=hg19&position=chr17:9457232-9559110	chr17:9457232-9559110	chr17:9457232-9559110	chr17:1-22098241	Disease CNVs	Deletion;21291569;lymphocytic leukemia;Signature Chip whole genome
http://genome.ucsc.edu/cgi-bin/hgTracks?org=human&db=hg19&position=chr7:116243606-116380784	chr7:116243606-116380784	chr7:116243606-116380784	chr7:102955780-158788150	Disease CNVs	Deletion;21291569;lymphocytic leukemia;Signature Chip whole genome
http://genome.ucsc.edu/cgi-bin/hgTracks?org=human&db=hg19&position=chr7:22196980-22379656	chr7:22196980-22379656	chr7:22196980-22379656	chr7:2327342-54294538	Disease CNVs	Deletion;21291569;lymphocytic leukemia;Signature Chip whole genome
http://genome.ucsc.edu/cgi-bin/hgTracks?org=human&db=hg19&position=chr7:39323458-39401359	chr7:39323458-39401359	chr7:39323458-39401359	chr7:2327342-54294538	Disease CNVs	Deletion;21291569;lymphocytic leukemia;Signature Chip whole genome
http://genome.ucsc.edu/cgi-bin/hgTracks?org=human&db=hg19&position=chr8:94909743-94975130	chr8:94909743-94975130	chr8:94909743-94975130	chr8:345060-111175147	Disease CNVs	Deletion;21291569;lymphocytic leukemia;Signature Chip whole genome
http://genome.ucsc.edu/cgi-bin/hgTracks?org=human&db=hg19&position=chr15:91299111-91407951	chr15:91299111-91407951	chr15:91299111-91407951	chr15:91316792-91317104	Disease CNVs	Deletion;21293372;Non-syndromic sensorineural hearing loss;WashU
http://genome.ucsc.edu/cgi-bin/hgTracks?org=human&db=hg19&position=chr17:9457232-9559110	chr17:9457232-9559110	chr17:9457232-9559110	chr17:9494137-9495844	Disease CNVs	Deletion;21293372;Non-syndromic sensorineural hearing loss;WashU
http://genome.ucsc.edu/cgi-bin/hgTracks?org=human&db=hg19&position=chr18:60262211-60800812	chr18:60262211-60800812	chr18:60262211-60800812	chr18:60536748-60537061	Disease CNVs	Deletion;21293372;Non-syndromic sensorineural hearing loss;WashU
http://genome.ucsc.edu/cgi-bin/hgTracks?org=human&db=hg19&position=chr7:39323458-39401359	chr7:39323458-39401359	chr7:39323458-39401359	chr7:39346868-39346932	Disease CNVs	Deletion;21293372;Non-syndromic sensorineural hearing loss;WashU
http://genome.ucsc.edu/cgi-bin/hgTracks?org=human&db=hg19&position=chr7:39323458-39401359	chr7:39323458-39401359	chr7:39323458-39401359	chr7:39353792-39354408	Disease CNVs	Deletion;21293372;Non-syndromic sensorineural hearing loss;WashU
http://genome.ucsc.edu/cgi-bin/hgTracks?org=human&db=hg19&position=chr17:9457232-9559110	chr17:9457232-9559110	chr17:9457232-9559110	chr17:1-22100000	Disease CNVs	Deletion;21390130;Acute lymphoblastic leukemia;Affymetrix 500K or SNP 6.0 microarrays
http://genome.ucsc.edu/cgi-bin/hgTracks?org=human&db=hg19&position=chr7:22196980-22379656	chr7:22196980-22379656	chr7:22196980-22379656	chr7:1-59100000	Disease CNVs	Deletion;21390130;Acute lymphoblastic leukemia;Affymetrix 500K or SNP 6.0 microarrays
http://genome.ucsc.edu/cgi-bin/hgTracks?org=human&db=hg19&position=chr7:39323458-39401359	chr7:39323458-39401359	chr7:39323458-39401359	chr7:1-59100000	Disease CNVs	Deletion;21390130;Acute lymphoblastic leukemia;Affymetrix 500K or SNP 6.0 microarrays
http://genome.ucsc.edu/cgi-bin/hgTracks?org=human&db=hg19&position=chr8:94909743-94975130	chr8:94909743-94975130	chr8:94909743-94975130	chr8:93500000-99100000	Disease CNVs	Deletion;21390130;Acute lymphoblastic leukemia;Affymetrix 500K or SNP 6.0 microarrays
http://genome.ucsc.edu/cgi-bin/hgTracks?org=human&db=hg19&position=chr17:9457232-9559110	chr17:9457232-9559110	chr17:9457232-9559110	chr17:1-22200000	Disease CNVs	Deletion;21437220;Ewing's sarcoma;CGH(Reference)
http://genome.ucsc.edu/cgi-bin/hgTracks?org=human&db=hg19&position=chr7:116243606-116380784	chr7:116243606-116380784	chr7:116243606-116380784	chr7:59100000-158821424	Disease CNVs	Deletion;21437220;Ewing's sarcoma;CGH(Reference)
http://genome.ucsc.edu/cgi-bin/hgTracks?org=human&db=hg19&position=chr17:9457232-9559110	chr17:9457232-9559110	chr17:9457232-9559110	chr17:1-11200000	Disease CNVs	Deletion;21437220;Ewing's sarcoma;Karyotyping(Reference)
http://genome.ucsc.edu/cgi-bin/hgTracks?org=human&db=hg19&position=chr17:9457232-9559110	chr17:9457232-9559110	chr17:9457232-9559110	chr17:1-78774742	Disease CNVs	Deletion;21437220;Ewing's sarcoma;dPCR, FISH(Reference)
http://genome.ucsc.edu/cgi-bin/hgTracks?org=human&db=hg19&position=chr13:92746849-92909195	chr13:92746849-92909195	chr13:92746849-92909195	chr13:56611368-102048824	Disease CNVs	Deletion;21527027;Normal;Arbitrated Peel-off
http://genome.ucsc.edu/cgi-bin/hgTracks?org=human&db=hg19&position=chr13:99372631-99597884	chr13:99372631-99597884	chr13:99372631-99597884	chr13:56611368-102048824	Disease CNVs	Deletion;21527027;Normal;Arbitrated Peel-off
http://genome.ucsc.edu/cgi-bin/hgTracks?org=human&db=hg19&position=chr13:92746849-92909195	chr13:92746849-92909195	chr13:92746849-92909195	chr13:56611368-102500664	Disease CNVs	Deletion;21527027;Normal;GeneGISTIC
http://genome.ucsc.edu/cgi-bin/hgTracks?org=human&db=hg19&position=chr13:99372631-99597884	chr13:99372631-99597884	chr13:99372631-99597884	chr13:56611368-102500664	Disease CNVs	Deletion;21527027;Normal;GeneGISTIC
http://genome.ucsc.edu/cgi-bin/hgTracks?org=human&db=hg19&position=chr13:92746849-92909195	chr13:92746849-92909195	chr13:92746849-92909195	chr13:56611368-102500664	Disease CNVs	Deletion;21527027;Normal;Standard peel-off
http://genome.ucsc.edu/cgi-bin/hgTracks?org=human&db=hg19&position=chr13:99372631-99597884	chr13:99372631-99597884	chr13:99372631-99597884	chr13:56611368-102500664	Disease CNVs	Deletion;21527027;Normal;Standard peel-off
http://genome.ucsc.edu/cgi-bin/hgTracks?org=human&db=hg19&position=chr13:92746849-92909195	chr13:92746849-92909195	chr13:92746849-92909195	chr13:16000000-114142980	Disease CNVs	Deletion;21637783;Cancer;multiplex PCR(NR27,NR21, NR24, BAT25 and BAT26),ABI Prism 3100,GeneScan Analysis version 3.7
http://genome.ucsc.edu/cgi-bin/hgTracks?org=human&db=hg19&position=chr13:99372631-99597884	chr13:99372631-99597884	chr13:99372631-99597884	chr13:16000000-114142980	Disease CNVs	Deletion;21637783;Cancer;multiplex PCR(NR27,NR21, NR24, BAT25 and BAT26),ABI Prism 3100,GeneScan Analysis version 3.7
http://genome.ucsc.edu/cgi-bin/hgTracks?org=human&db=hg19&position=chr15:91299111-91407951	chr15:91299111-91407951	chr15:91299111-91407951	chr15:17000000-100338915	Disease CNVs	Deletion;21637783;Cancer;multiplex PCR(NR27,NR21, NR24, BAT25 and BAT26),ABI Prism 3100,GeneScan Analysis version 3.7
http://genome.ucsc.edu/cgi-bin/hgTracks?org=human&db=hg19&position=chr18:60262211-60800812	chr18:60262211-60800812	chr18:60262211-60800812	chr18:1-76117153	Disease CNVs	Deletion;21637783;Cancer;multiplex PCR(NR27,NR21, NR24, BAT25 and BAT26),ABI Prism 3100,GeneScan Analysis version 3.7
http://genome.ucsc.edu/cgi-bin/hgTracks?org=human&db=hg19&position=chr20:19240236-19679483	chr20:19240236-19679483	chr20:19240236-19679483	chr20:1-27100000	Disease CNVs	Deletion;21637783;Cancer;multiplex PCR(NR27,NR21, NR24, BAT25 and BAT26),ABI Prism 3100,GeneScan Analysis version 3.7
http://genome.ucsc.edu/cgi-bin/hgTracks?org=human&db=hg19&position=chr8:94909743-94975130	chr8:94909743-94975130	chr8:94909743-94975130	chr8:45200000-146274826	Disease CNVs	Deletion;21637783;Cancer;multiplex PCR(NR27,NR21, NR24, BAT25 and BAT26),ABI Prism 3100,GeneScan Analysis version 3.7
http://genome.ucsc.edu/cgi-bin/hgTracks?org=human&db=hg19&position=chr13:92746849-92909195	chr13:92746849-92909195	chr13:92746849-92909195	chr13:92899659-93008859	Disease CNVs	Deletion;21744140;Normal;Affymetrix 50K Xba 240 GeneChip Human Mapping array
http://genome.ucsc.edu/cgi-bin/hgTracks?org=human&db=hg19&position=chr17:9457232-9559110	chr17:9457232-9559110	chr17:9457232-9559110	chr17:9323928-11680056	Disease CNVs	Deletion;21744140;Normal;Affymetrix 50K Xba 240 GeneChip Human Mapping array
http://genome.ucsc.edu/cgi-bin/hgTracks?org=human&db=hg19&position=chr18:60262211-60800812	chr18:60262211-60800812	chr18:60262211-60800812	chr18:59348773-60372949	Disease CNVs	Deletion;21744140;Normal;Affymetrix 50K Xba 240 GeneChip Human Mapping array
http://genome.ucsc.edu/cgi-bin/hgTracks?org=human&db=hg19&position=chr18:60262211-60800812	chr18:60262211-60800812	chr18:60262211-60800812	chr18:60470234-65464120	Disease CNVs	Deletion;21744140;Normal;Affymetrix 50K Xba 240 GeneChip Human Mapping array
http://genome.ucsc.edu/cgi-bin/hgTracks?org=human&db=hg19&position=chr20:19240236-19679483	chr20:19240236-19679483	chr20:19240236-19679483	chr20:19368901-20291554	Disease CNVs	Deletion;21744140;Normal;Affymetrix 50K Xba 240 GeneChip Human Mapping array
http://genome.ucsc.edu/cgi-bin/hgTracks?org=human&db=hg19&position=chr7:39323458-39401359	chr7:39323458-39401359	chr7:39323458-39401359	chr7:37891262-40338396	Disease CNVs	Deletion;21744140;Normal;Affymetrix 50K Xba 240 GeneChip Human Mapping array
http://genome.ucsc.edu/cgi-bin/hgTracks?org=human&db=hg19&position=chr8:94909743-94975130	chr8:94909743-94975130	chr8:94909743-94975130	chr8:93498955-95704126	Disease CNVs	Deletion;21744140;Normal;Affymetrix 50K Xba 240 GeneChip Human Mapping array
http://genome.ucsc.edu/cgi-bin/hgTracks?org=human&db=hg19&position=chr18:60262211-60800812	chr18:60262211-60800812	chr18:60262211-60800812	chr18:16100000-76117153	Disease CNVs	Deletion;21811562;Pancreatic cancer;quantitative-PCR and fluorescent in-situ hybridization
http://genome.ucsc.edu/cgi-bin/hgTracks?org=human&db=hg19&position=chr8:94909743-94975130	chr8:94909743-94975130	chr8:94909743-94975130	chr8:1-146308819	Disease CNVs	Deletion;21851588;Esophageal cancer;affymetrix genechip human mapping 272K Nsp arrays
http://genome.ucsc.edu/cgi-bin/hgTracks?org=human&db=hg19&position=chr13:92746849-92909195	chr13:92746849-92909195	chr13:92746849-92909195	chr13:68772537-113042980	Disease CNVs	Deletion;21851588;Esophageal cancer;affymetrix genechip human mapping 278K Nsp arrays
http://genome.ucsc.edu/cgi-bin/hgTracks?org=human&db=hg19&position=chr13:99372631-99597884	chr13:99372631-99597884	chr13:99372631-99597884	chr13:68772537-113042980	Disease CNVs	Deletion;21851588;Esophageal cancer;affymetrix genechip human mapping 278K Nsp arrays
http://genome.ucsc.edu/cgi-bin/hgTracks?org=human&db=hg19&position=chr17:9457232-9559110	chr17:9457232-9559110	chr17:9457232-9559110	chr17:6800000-11200000	Disease CNVs	Deletion;21881587;Cutaneous T-cell lymphoma;SNP array
http://genome.ucsc.edu/cgi-bin/hgTracks?org=human&db=hg19&position=chr8:94909743-94975130	chr8:94909743-94975130	chr8:94909743-94975130	chr8:93500000-99100000	Disease CNVs	Deletion;21881587;Cutaneous T-cell lymphoma;SNP array
http://genome.ucsc.edu/cgi-bin/hgTracks?org=human&db=hg19&position=chr17:9457232-9559110	chr17:9457232-9559110	chr17:9457232-9559110	chr17:1-11200000	Disease CNVs	Deletion;21957467;Splenic marginal zone lymphoma;BAC CGH array
http://genome.ucsc.edu/cgi-bin/hgTracks?org=human&db=hg19&position=chr7:116243606-116380784	chr7:116243606-116380784	chr7:116243606-116380784	chr7:107200000-147500000	Disease CNVs	Deletion;21957467;Splenic marginal zone lymphoma;BAC CGH array
http://genome.ucsc.edu/cgi-bin/hgTracks?org=human&db=hg19&position=chr17:9457232-9559110	chr17:9457232-9559110	chr17:9457232-9559110	chr17:1-11200000	Disease CNVs	Deletion;21957467;Splenic marginal zone lymphoma;FISH,oligonucleotide CGH arrays(Agilent
http://genome.ucsc.edu/cgi-bin/hgTracks?org=human&db=hg19&position=chr13:92746849-92909195	chr13:92746849-92909195	chr13:92746849-92909195	chr13:16000000-114142980	Disease CNVs	Deletion;21979893;Medulloblastoma;SNP arrays
http://genome.ucsc.edu/cgi-bin/hgTracks?org=human&db=hg19&position=chr13:99372631-99597884	chr13:99372631-99597884	chr13:99372631-99597884	chr13:16000000-114142980	Disease CNVs	Deletion;21979893;Medulloblastoma;SNP arrays
http://genome.ucsc.edu/cgi-bin/hgTracks?org=human&db=hg19&position=chr15:91299111-91407951	chr15:91299111-91407951	chr15:91299111-91407951	chr15:17000000-100338915	Disease CNVs	Deletion;21979893;Medulloblastoma;SNP arrays
http://genome.ucsc.edu/cgi-bin/hgTracks?org=human&db=hg19&position=chr17:9457232-9559110	chr17:9457232-9559110	chr17:9457232-9559110	chr17:1-22100000	Disease CNVs	Deletion;21979893;Medulloblastoma;SNP arrays
http://genome.ucsc.edu/cgi-bin/hgTracks?org=human&db=hg19&position=chr17:9457232-9559110	chr17:9457232-9559110	chr17:9457232-9559110	chr17:1-22200000	Disease CNVs	Deletion;21979893;Medulloblastoma;SNP arrays
http://genome.ucsc.edu/cgi-bin/hgTracks?org=human&db=hg19&position=chr17:9457232-9559110	chr17:9457232-9559110	chr17:9457232-9559110	chr17:3600000-22100000	Disease CNVs	Deletion;21979893;Medulloblastoma;SNP arrays
http://genome.ucsc.edu/cgi-bin/hgTracks?org=human&db=hg19&position=chr18:60262211-60800812	chr18:60262211-60800812	chr18:60262211-60800812	chr18:1-76117153	Disease CNVs	Deletion;21979893;Medulloblastoma;SNP arrays
http://genome.ucsc.edu/cgi-bin/hgTracks?org=human&db=hg19&position=chr20:19240236-19679483	chr20:19240236-19679483	chr20:19240236-19679483	chr20:1-27800000	Disease CNVs	Deletion;21979893;Medulloblastoma;SNP arrays
http://genome.ucsc.edu/cgi-bin/hgTracks?org=human&db=hg19&position=chr20:19240236-19679483	chr20:19240236-19679483	chr20:19240236-19679483	chr20:1-62435964	Disease CNVs	Deletion;21979893;Medulloblastoma;SNP arrays
http://genome.ucsc.edu/cgi-bin/hgTracks?org=human&db=hg19&position=chr20:19240236-19679483	chr20:19240236-19679483	chr20:19240236-19679483	chr20:9000000-25700000	Disease CNVs	Deletion;21979893;Medulloblastoma;SNP arrays
http://genome.ucsc.edu/cgi-bin/hgTracks?org=human&db=hg19&position=chr7:22196980-22379656	chr7:22196980-22379656	chr7:22196980-22379656	chr7:1-43300000	Disease CNVs	Deletion;21979893;Medulloblastoma;SNP arrays
http://genome.ucsc.edu/cgi-bin/hgTracks?org=human&db=hg19&position=chr7:22196980-22379656	chr7:22196980-22379656	chr7:22196980-22379656	chr7:1-77400000	Disease CNVs	Deletion;21979893;Medulloblastoma;SNP arrays
http://genome.ucsc.edu/cgi-bin/hgTracks?org=human&db=hg19&position=chr7:22196980-22379656	chr7:22196980-22379656	chr7:22196980-22379656	chr7:2100000-59100000	Disease CNVs	Deletion;21979893;Medulloblastoma;SNP arrays
http://genome.ucsc.edu/cgi-bin/hgTracks?org=human&db=hg19&position=chr7:39323458-39401359	chr7:39323458-39401359	chr7:39323458-39401359	chr7:1-43300000	Disease CNVs	Deletion;21979893;Medulloblastoma;SNP arrays
http://genome.ucsc.edu/cgi-bin/hgTracks?org=human&db=hg19&position=chr7:39323458-39401359	chr7:39323458-39401359	chr7:39323458-39401359	chr7:1-77400000	Disease CNVs	Deletion;21979893;Medulloblastoma;SNP arrays
http://genome.ucsc.edu/cgi-bin/hgTracks?org=human&db=hg19&position=chr7:39323458-39401359	chr7:39323458-39401359	chr7:39323458-39401359	chr7:2100000-59100000	Disease CNVs	Deletion;21979893;Medulloblastoma;SNP arrays
http://genome.ucsc.edu/cgi-bin/hgTracks?org=human&db=hg19&position=chr8:94909743-94975130	chr8:94909743-94975130	chr8:94909743-94975130	chr8:1-140000000	Disease CNVs	Deletion;21979893;Medulloblastoma;SNP arrays
http://genome.ucsc.edu/cgi-bin/hgTracks?org=human&db=hg19&position=chr8:94909743-94975130	chr8:94909743-94975130	chr8:94909743-94975130	chr8:1-146274826	Disease CNVs	Deletion;21979893;Medulloblastoma;SNP arrays
http://genome.ucsc.edu/cgi-bin/hgTracks?org=human&db=hg19&position=chr17:9457232-9559110	chr17:9457232-9559110	chr17:9457232-9559110	chr17:6800000-11200000	Disease CNVs	Deletion;22048815;Breast cancer;Infinium Human-1 109K BeadChip,Sup Wald Identification of copy CHanges in dna
http://genome.ucsc.edu/cgi-bin/hgTracks?org=human&db=hg19&position=chr17:9457232-9559110	chr17:9457232-9559110	chr17:9457232-9559110	chr17:6800000-11200000	Disease CNVs	Deletion;22101487;Normal;-
http://genome.ucsc.edu/cgi-bin/hgTracks?org=human&db=hg19&position=chr13:92746849-92909195	chr13:92746849-92909195	chr13:92746849-92909195	chr13:18400000-114142980	Disease CNVs	Deletion;22174824;Ovarian cancer;Affymetrix GeneChip HT Human Genome U133A array
http://genome.ucsc.edu/cgi-bin/hgTracks?org=human&db=hg19&position=chr13:99372631-99597884	chr13:99372631-99597884	chr13:99372631-99597884	chr13:18400000-114142980	Disease CNVs	Deletion;22174824;Ovarian cancer;Affymetrix GeneChip HT Human Genome U133A array
http://genome.ucsc.edu/cgi-bin/hgTracks?org=human&db=hg19&position=chr17:9457232-9559110	chr17:9457232-9559110	chr17:9457232-9559110	chr17:1-78774742	Disease CNVs	Deletion;22174824;Ovarian cancer;Affymetrix GeneChip HT Human Genome U133A array
http://genome.ucsc.edu/cgi-bin/hgTracks?org=human&db=hg19&position=chr7:22196980-22379656	chr7:22196980-22379656	chr7:22196980-22379656	chr7:1-24900000	Disease CNVs	Deletion;22174824;Ovarian cancer;Affymetrix GeneChip HT Human Genome U133A array
http://genome.ucsc.edu/cgi-bin/hgTracks?org=human&db=hg19&position=chr13:99372631-99597884	chr13:99372631-99597884	chr13:99372631-99597884	chr13:97091318-106466700	Disease CNVs	Deletion;22389664;prenatal diagnosis;arrayCGH
http://genome.ucsc.edu/cgi-bin/hgTracks?org=human&db=hg19&position=chr7:22196980-22379656	chr7:22196980-22379656	chr7:22196980-22379656	chr7:19200000-29400000	Disease CNVs	Duplication;18461090;abnormal development;HR-CGH, Array-CGH
http://genome.ucsc.edu/cgi-bin/hgTracks?org=human&db=hg19&position=chr8:94909743-94975130	chr8:94909743-94975130	chr8:94909743-94975130	chr8:42500000-146274826	Disease CNVs	Duplication;18461090;abnormal development;HR-CGH, Array-CGH
http://genome.ucsc.edu/cgi-bin/hgTracks?org=human&db=hg19&position=chr7:116243606-116380784	chr7:116243606-116380784	chr7:116243606-116380784	chr7:59100000-158821424	Disease CNVs	Duplication;18471307;Non-syndromic sensorineural hearing loss;Multiplex Ligation-dependent Probe Amplification (MLPA)
http://genome.ucsc.edu/cgi-bin/hgTracks?org=human&db=hg19&position=chr13:92746849-92909195	chr13:92746849-92909195	chr13:92746849-92909195	chr13:56784440-114051465	Disease CNVs	Duplication;19109227;Acute promyelocytic leukemia;GeneChip Human mapping 50K or 250K microarray
http://genome.ucsc.edu/cgi-bin/hgTracks?org=human&db=hg19&position=chr13:99372631-99597884	chr13:99372631-99597884	chr13:99372631-99597884	chr13:56784440-114051465	Disease CNVs	Duplication;19109227;Acute promyelocytic leukemia;GeneChip Human mapping 50K or 250K microarray
http://genome.ucsc.edu/cgi-bin/hgTracks?org=human&db=hg19&position=chr15:91299111-91407951	chr15:91299111-91407951	chr15:91299111-91407951	chr15:57244668-100182183	Disease CNVs	Duplication;19109227;Acute promyelocytic leukemia;GeneChip Human mapping 50K or 250K microarray
http://genome.ucsc.edu/cgi-bin/hgTracks?org=human&db=hg19&position=chr15:91299111-91407951	chr15:91299111-91407951	chr15:91299111-91407951	chr15:72224840-100192115	Disease CNVs	Duplication;19109227;Acute promyelocytic leukemia;GeneChip Human mapping 50K or 250K microarray
http://genome.ucsc.edu/cgi-bin/hgTracks?org=human&db=hg19&position=chr8:94909743-94975130	chr8:94909743-94975130	chr8:94909743-94975130	chr8:45200000-146274826	Disease CNVs	Duplication;19278963;T-cell prolymphocytic leukemia;References
http://genome.ucsc.edu/cgi-bin/hgTracks?org=human&db=hg19&position=chr13:99372631-99597884	chr13:99372631-99597884	chr13:99372631-99597884	chr13:93800000-114142980	Disease CNVs	Duplication;19751515;abortions and stillbirths;array CGH
http://genome.ucsc.edu/cgi-bin/hgTracks?org=human&db=hg19&position=chr13:92746849-92909195	chr13:92746849-92909195	chr13:92746849-92909195	chr13:56805245-114142980	Disease CNVs	Duplication;20421269;Chronic lymphocytic leukemia;Affymetrix GeneChip Mapping NspI-250K arrays
http://genome.ucsc.edu/cgi-bin/hgTracks?org=human&db=hg19&position=chr13:99372631-99597884	chr13:99372631-99597884	chr13:99372631-99597884	chr13:56805245-114142980	Disease CNVs	Duplication;20421269;Chronic lymphocytic leukemia;Affymetrix GeneChip Mapping NspI-250K arrays
http://genome.ucsc.edu/cgi-bin/hgTracks?org=human&db=hg19&position=chr8:94909743-94975130	chr8:94909743-94975130	chr8:94909743-94975130	chr8:45200000-146274826	Disease CNVs	Duplication;20435627;Acute lymphoblastic leukemia;Affymetrix 50K arrays and 250K arrays
http://genome.ucsc.edu/cgi-bin/hgTracks?org=human&db=hg19&position=chr13:92746849-92909195	chr13:92746849-92909195	chr13:92746849-92909195	chr13:50441141-114051465	Disease CNVs	Duplication;20435627;Acute lymphoblastic leukemia;Affymetrix 50K/250K SNP arrays
http://genome.ucsc.edu/cgi-bin/hgTracks?org=human&db=hg19&position=chr13:92746849-92909195	chr13:92746849-92909195	chr13:92746849-92909195	chr13:52051564-114092980	Disease CNVs	Duplication;20435627;Acute lymphoblastic leukemia;Affymetrix 50K/250K SNP arrays
http://genome.ucsc.edu/cgi-bin/hgTracks?org=human&db=hg19&position=chr13:99372631-99597884	chr13:99372631-99597884	chr13:99372631-99597884	chr13:50441141-114051465	Disease CNVs	Duplication;20435627;Acute lymphoblastic leukemia;Affymetrix 50K/250K SNP arrays
http://genome.ucsc.edu/cgi-bin/hgTracks?org=human&db=hg19&position=chr13:99372631-99597884	chr13:99372631-99597884	chr13:99372631-99597884	chr13:52051564-114092980	Disease CNVs	Duplication;20435627;Acute lymphoblastic leukemia;Affymetrix 50K/250K SNP arrays
http://genome.ucsc.edu/cgi-bin/hgTracks?org=human&db=hg19&position=chr7:116243606-116380784	chr7:116243606-116380784	chr7:116243606-116380784	chr7:61534066-158624663	Disease CNVs	Duplication;20435627;Acute lymphoblastic leukemia;Affymetrix 50K/250K SNP arrays
http://genome.ucsc.edu/cgi-bin/hgTracks?org=human&db=hg19&position=chr7:116243606-116380784	chr7:116243606-116380784	chr7:116243606-116380784	chr7:73559909-158605053	Disease CNVs	Duplication;20435627;Acute lymphoblastic leukemia;Affymetrix 50K/250K SNP arrays
http://genome.ucsc.edu/cgi-bin/hgTracks?org=human&db=hg19&position=chr8:94909743-94975130	chr8:94909743-94975130	chr8:94909743-94975130	chr8:39579937-146263538	Disease CNVs	Duplication;20435627;Acute lymphoblastic leukemia;Affymetrix 50K/250K SNP arrays
http://genome.ucsc.edu/cgi-bin/hgTracks?org=human&db=hg19&position=chr8:94909743-94975130	chr8:94909743-94975130	chr8:94909743-94975130	chr8:72632955-143902698	Disease CNVs	Duplication;20435627;Acute lymphoblastic leukemia;Affymetrix 50K/250K SNP arrays
http://genome.ucsc.edu/cgi-bin/hgTracks?org=human&db=hg19&position=chr8:94909743-94975130	chr8:94909743-94975130	chr8:94909743-94975130	chr8:83970000-97200000	Disease CNVs	Duplication;20502679;Epilepsy;whole-genome oligonucleotide array CGH
http://genome.ucsc.edu/cgi-bin/hgTracks?org=human&db=hg19&position=chr7:22196980-22379656	chr7:22196980-22379656	chr7:22196980-22379656	chr7:19500000-24900000	Disease CNVs	Duplication;21282601;Heart disease;Illumina 611Quad Beadchip platform
http://genome.ucsc.edu/cgi-bin/hgTracks?org=human&db=hg19&position=chr20:19240236-19679483	chr20:19240236-19679483	chr20:19240236-19679483	chr20:16086026-19632379	Disease CNVs	Duplication;21291569;lymphocytic leukemia;Signature Chip whole genome
http://genome.ucsc.edu/cgi-bin/hgTracks?org=human&db=hg19&position=chr8:94909743-94975130	chr8:94909743-94975130	chr8:94909743-94975130	chr8:86064184-146236298	Disease CNVs	Duplication;21291569;lymphocytic leukemia;Signature Chip whole genome
http://genome.ucsc.edu/cgi-bin/hgTracks?org=human&db=hg19&position=chr18:60262211-60800812	chr18:60262211-60800812	chr18:60262211-60800812	chr18:1-76117153	Disease CNVs	Duplication;21957467;Splenic marginal zone lymphoma;FISH,oligonucleotide CGH arrays
http://genome.ucsc.edu/cgi-bin/hgTracks?org=human&db=hg19&position=chr8:94909743-94975130	chr8:94909743-94975130	chr8:94909743-94975130	chr8:45200000-146274826	Disease CNVs	Duplication;21957467;Splenic marginal zone lymphoma;FISH,oligonucleotide CGH arrays
http://genome.ucsc.edu/cgi-bin/hgTracks?org=human&db=hg19&position=chr15:91299111-91407951	chr15:91299111-91407951	chr15:91299111-91407951	chr15:80767738-100147041	Disease CNVs	Duplication;22102821;Intellectual disability;Array CGH
http://genome.ucsc.edu/cgi-bin/hgTracks?org=human&db=hg19&position=chr18:60262211-60800812	chr18:60262211-60800812	chr18:60262211-60800812	chr18:39086755-76067270	Disease CNVs	Duplication;22389664;prenatal diagnosis;arrayCGH
http://genome.ucsc.edu/cgi-bin/hgTracks?org=human&db=hg19&position=chr18:60262211-60800812	chr18:60262211-60800812	chr18:60262211-60800812	chr18:48200000-61600000	Disease CNVs	Gain and amplification;16616336;Multiple myeloma;Array CGH
http://genome.ucsc.edu/cgi-bin/hgTracks?org=human&db=hg19&position=chr13:92746849-92909195	chr13:92746849-92909195	chr13:92746849-92909195	chr13:92677711-93853472	Disease CNVs	Gain and loss;17952125;Pancreatic cancer;SNP array
http://genome.ucsc.edu/cgi-bin/hgTracks?org=human&db=hg19&position=chr13:92746849-92909195	chr13:92746849-92909195	chr13:92746849-92909195	chr13:92813960-92814451	Disease CNVs	Gain and loss;17952125;Pancreatic cancer;SNP array
http://genome.ucsc.edu/cgi-bin/hgTracks?org=human&db=hg19&position=chr13:99372631-99597884	chr13:99372631-99597884	chr13:99372631-99597884	chr13:99382139-99382333	Disease CNVs	Gain and loss;17952125;Pancreatic cancer;SNP array
http://genome.ucsc.edu/cgi-bin/hgTracks?org=human&db=hg19&position=chr13:99372631-99597884	chr13:99372631-99597884	chr13:99372631-99597884	chr13:99415452-99422179	Disease CNVs	Gain and loss;17952125;Pancreatic cancer;SNP array
http://genome.ucsc.edu/cgi-bin/hgTracks?org=human&db=hg19&position=chr13:99372631-99597884	chr13:99372631-99597884	chr13:99372631-99597884	chr13:99432320-99437019	Disease CNVs	Gain and loss;17952125;Pancreatic cancer;SNP array
http://genome.ucsc.edu/cgi-bin/hgTracks?org=human&db=hg19&position=chr13:99372631-99597884	chr13:99372631-99597884	chr13:99372631-99597884	chr13:99539338-99980687	Disease CNVs	Gain and loss;17952125;Pancreatic cancer;SNP array
http://genome.ucsc.edu/cgi-bin/hgTracks?org=human&db=hg19&position=chr15:91299111-91407951	chr15:91299111-91407951	chr15:91299111-91407951	chr15:91244423-91366396	Disease CNVs	Gain and loss;17952125;Pancreatic cancer;SNP array
http://genome.ucsc.edu/cgi-bin/hgTracks?org=human&db=hg19&position=chr15:91299111-91407951	chr15:91299111-91407951	chr15:91299111-91407951	chr15:91368641-91372172	Disease CNVs	Gain and loss;17952125;Pancreatic cancer;SNP array
http://genome.ucsc.edu/cgi-bin/hgTracks?org=human&db=hg19&position=chr15:91299111-91407951	chr15:91299111-91407951	chr15:91299111-91407951	chr15:91387651-91417381	Disease CNVs	Gain and loss;17952125;Pancreatic cancer;SNP array
http://genome.ucsc.edu/cgi-bin/hgTracks?org=human&db=hg19&position=chr17:9457232-9559110	chr17:9457232-9559110	chr17:9457232-9559110	chr17:9420709-9487488	Disease CNVs	Gain and loss;17952125;Pancreatic cancer;SNP array
http://genome.ucsc.edu/cgi-bin/hgTracks?org=human&db=hg19&position=chr17:9457232-9559110	chr17:9457232-9559110	chr17:9457232-9559110	chr17:9489675-9573143	Disease CNVs	Gain and loss;17952125;Pancreatic cancer;SNP array
http://genome.ucsc.edu/cgi-bin/hgTracks?org=human&db=hg19&position=chr18:60262211-60800812	chr18:60262211-60800812	chr18:60262211-60800812	chr18:60367667-60367723	Disease CNVs	Gain and loss;17952125;Pancreatic cancer;SNP array
http://genome.ucsc.edu/cgi-bin/hgTracks?org=human&db=hg19&position=chr20:19240236-19679483	chr20:19240236-19679483	chr20:19240236-19679483	chr20:19141487-19651543	Disease CNVs	Gain and loss;17952125;Pancreatic cancer;SNP array
http://genome.ucsc.edu/cgi-bin/hgTracks?org=human&db=hg19&position=chr7:116243606-116380784	chr7:116243606-116380784	chr7:116243606-116380784	chr7:116187342-116464106	Disease CNVs	Gain and loss;17952125;Pancreatic cancer;SNP array
http://genome.ucsc.edu/cgi-bin/hgTracks?org=human&db=hg19&position=chr7:22196980-22379656	chr7:22196980-22379656	chr7:22196980-22379656	chr7:22232309-22313038	Disease CNVs	Gain and loss;17952125;Pancreatic cancer;SNP array
http://genome.ucsc.edu/cgi-bin/hgTracks?org=human&db=hg19&position=chr7:22196980-22379656	chr7:22196980-22379656	chr7:22196980-22379656	chr7:22323471-22324858	Disease CNVs	Gain and loss;17952125;Pancreatic cancer;SNP array
http://genome.ucsc.edu/cgi-bin/hgTracks?org=human&db=hg19&position=chr7:39323458-39401359	chr7:39323458-39401359	chr7:39323458-39401359	chr7:39379249-39385720	Disease CNVs	Gain and loss;17952125;Pancreatic cancer;SNP array
http://genome.ucsc.edu/cgi-bin/hgTracks?org=human&db=hg19&position=chr18:60262211-60800812	chr18:60262211-60800812	chr18:60262211-60800812	chr18:168383-75965502	Disease CNVs	Gain and loss;19417022;Barrett's syndrome;BAC array
http://genome.ucsc.edu/cgi-bin/hgTracks?org=human&db=hg19&position=chr13:99372631-99597884	chr13:99372631-99597884	chr13:99372631-99597884	chr13:99536036-100024049	Disease CNVs	Gain or loss;20668451;Breast cancer;-
http://genome.ucsc.edu/cgi-bin/hgTracks?org=human&db=hg19&position=chr17:9457232-9559110	chr17:9457232-9559110	chr17:9457232-9559110	chr17:2409123-77451655	Disease CNVs	Gain or loss;20668451;Breast cancer;-
http://genome.ucsc.edu/cgi-bin/hgTracks?org=human&db=hg19&position=chr17:9457232-9559110	chr17:9457232-9559110	chr17:9457232-9559110	chr17:9489304-9573728	Disease CNVs	Gain or loss;20668451;Breast cancer;-
http://genome.ucsc.edu/cgi-bin/hgTracks?org=human&db=hg19&position=chr13:99372631-99597884	chr13:99372631-99597884	chr13:99372631-99597884	chr13:99536036-100024049	Disease CNVs	Gain or loss;20668451;Cancer;-
http://genome.ucsc.edu/cgi-bin/hgTracks?org=human&db=hg19&position=chr17:9457232-9559110	chr17:9457232-9559110	chr17:9457232-9559110	chr17:2409123-77451655	Disease CNVs	Gain or loss;20668451;Cancer;-
http://genome.ucsc.edu/cgi-bin/hgTracks?org=human&db=hg19&position=chr17:9457232-9559110	chr17:9457232-9559110	chr17:9457232-9559110	chr17:9489304-9573728	Disease CNVs	Gain or loss;20668451;Cancer;-
http://genome.ucsc.edu/cgi-bin/hgTracks?org=human&db=hg19&position=chr13:99372631-99597884	chr13:99372631-99597884	chr13:99372631-99597884	chr13:99536036-100024049	Disease CNVs	Gain or loss;20668451;Lung cancer;-
http://genome.ucsc.edu/cgi-bin/hgTracks?org=human&db=hg19&position=chr17:9457232-9559110	chr17:9457232-9559110	chr17:9457232-9559110	chr17:2409123-77451655	Disease CNVs	Gain or loss;20668451;Lung cancer;-
http://genome.ucsc.edu/cgi-bin/hgTracks?org=human&db=hg19&position=chr17:9457232-9559110	chr17:9457232-9559110	chr17:9457232-9559110	chr17:9489304-9573728	Disease CNVs	Gain or loss;20668451;Lung cancer;-
http://genome.ucsc.edu/cgi-bin/hgTracks?org=human&db=hg19&position=chr13:99372631-99597884	chr13:99372631-99597884	chr13:99372631-99597884	chr13:99536036-100024049	Disease CNVs	Gain or loss;20668451;Ovarian cancer;-
http://genome.ucsc.edu/cgi-bin/hgTracks?org=human&db=hg19&position=chr17:9457232-9559110	chr17:9457232-9559110	chr17:9457232-9559110	chr17:2409123-77451655	Disease CNVs	Gain or loss;20668451;Ovarian cancer;-
http://genome.ucsc.edu/cgi-bin/hgTracks?org=human&db=hg19&position=chr17:9457232-9559110	chr17:9457232-9559110	chr17:9457232-9559110	chr17:9489304-9573728	Disease CNVs	Gain or loss;20668451;Ovarian cancer;-
http://genome.ucsc.edu/cgi-bin/hgTracks?org=human&db=hg19&position=chr13:99372631-99597884	chr13:99372631-99597884	chr13:99372631-99597884	chr13:99536036-100024049	Disease CNVs	Gain or loss;20668451;Pancreas cancer;-
http://genome.ucsc.edu/cgi-bin/hgTracks?org=human&db=hg19&position=chr17:9457232-9559110	chr17:9457232-9559110	chr17:9457232-9559110	chr17:2409123-77451655	Disease CNVs	Gain or loss;20668451;Pancreas cancer;-
http://genome.ucsc.edu/cgi-bin/hgTracks?org=human&db=hg19&position=chr17:9457232-9559110	chr17:9457232-9559110	chr17:9457232-9559110	chr17:9489304-9573728	Disease CNVs	Gain or loss;20668451;Pancreas cancer;-
http://genome.ucsc.edu/cgi-bin/hgTracks?org=human&db=hg19&position=chr13:99372631-99597884	chr13:99372631-99597884	chr13:99372631-99597884	chr13:99536036-100024049	Disease CNVs	Gain or loss;20668451;Prostate cancer;-
http://genome.ucsc.edu/cgi-bin/hgTracks?org=human&db=hg19&position=chr17:9457232-9559110	chr17:9457232-9559110	chr17:9457232-9559110	chr17:2409123-77451655	Disease CNVs	Gain or loss;20668451;Prostate cancer;-
http://genome.ucsc.edu/cgi-bin/hgTracks?org=human&db=hg19&position=chr17:9457232-9559110	chr17:9457232-9559110	chr17:9457232-9559110	chr17:9489304-9573728	Disease CNVs	Gain or loss;20668451;Prostate cancer;-
http://genome.ucsc.edu/cgi-bin/hgTracks?org=human&db=hg19&position=chr17:9457232-9559110	chr17:9457232-9559110	chr17:9457232-9559110	chr17:7000-21457000	Disease CNVs	Gain or loss;20729466;Acute myeloid leukemia;Affymetrix SNP 6.0 arrays
http://genome.ucsc.edu/cgi-bin/hgTracks?org=human&db=hg19&position=chr7:116243606-116380784	chr7:116243606-116380784	chr7:116243606-116380784	chr7:76108000-158812000	Disease CNVs	Gain or loss;20729466;Acute myeloid leukemia;Affymetrix SNP 6.0 arrays
http://genome.ucsc.edu/cgi-bin/hgTracks?org=human&db=hg19&position=chr8:94909743-94975130	chr8:94909743-94975130	chr8:94909743-94975130	chr8:45200000-146274826	Disease CNVs	Gain or loss;21264507;Breast cancer;aCGH
http://genome.ucsc.edu/cgi-bin/hgTracks?org=human&db=hg19&position=chr13:92746849-92909195	chr13:92746849-92909195	chr13:92746849-92909195	chr13:16000000-114142980	Disease CNVs	Gain or loss;22040021;Endometrial cancer;CGH
http://genome.ucsc.edu/cgi-bin/hgTracks?org=human&db=hg19&position=chr13:99372631-99597884	chr13:99372631-99597884	chr13:99372631-99597884	chr13:16000000-114142980	Disease CNVs	Gain or loss;22040021;Endometrial cancer;CGH
http://genome.ucsc.edu/cgi-bin/hgTracks?org=human&db=hg19&position=chr15:91299111-91407951	chr15:91299111-91407951	chr15:91299111-91407951	chr15:17000000-100338915	Disease CNVs	Gain or loss;22040021;Endometrial cancer;CGH
http://genome.ucsc.edu/cgi-bin/hgTracks?org=human&db=hg19&position=chr17:9457232-9559110	chr17:9457232-9559110	chr17:9457232-9559110	chr17:1-22200000	Disease CNVs	Gain or loss;22040021;Endometrial cancer;CGH
http://genome.ucsc.edu/cgi-bin/hgTracks?org=human&db=hg19&position=chr18:60262211-60800812	chr18:60262211-60800812	chr18:60262211-60800812	chr18:16100000-76117153	Disease CNVs	Gain or loss;22040021;Endometrial cancer;CGH
http://genome.ucsc.edu/cgi-bin/hgTracks?org=human&db=hg19&position=chr20:19240236-19679483	chr20:19240236-19679483	chr20:19240236-19679483	chr20:1-27100000	Disease CNVs	Gain or loss;22040021;Endometrial cancer;CGH
http://genome.ucsc.edu/cgi-bin/hgTracks?org=human&db=hg19&position=chr7:116243606-116380784	chr7:116243606-116380784	chr7:116243606-116380784	chr7:59100000-158821424	Disease CNVs	Gain or loss;22040021;Endometrial cancer;CGH
http://genome.ucsc.edu/cgi-bin/hgTracks?org=human&db=hg19&position=chr7:22196980-22379656	chr7:22196980-22379656	chr7:22196980-22379656	chr7:1-59100000	Disease CNVs	Gain or loss;22040021;Endometrial cancer;CGH
http://genome.ucsc.edu/cgi-bin/hgTracks?org=human&db=hg19&position=chr7:39323458-39401359	chr7:39323458-39401359	chr7:39323458-39401359	chr7:1-59100000	Disease CNVs	Gain or loss;22040021;Endometrial cancer;CGH
http://genome.ucsc.edu/cgi-bin/hgTracks?org=human&db=hg19&position=chr8:94909743-94975130	chr8:94909743-94975130	chr8:94909743-94975130	chr8:45200000-146274826	Disease CNVs	Gain or loss;22040021;Endometrial cancer;CGH
http://genome.ucsc.edu/cgi-bin/hgTracks?org=human&db=hg19&position=chr13:92746849-92909195	chr13:92746849-92909195	chr13:92746849-92909195	chr13:92677711-93853948	Disease CNVs	Gain or loss;22522925;Breast cancer;Affymetrix SNP 6.0
http://genome.ucsc.edu/cgi-bin/hgTracks?org=human&db=hg19&position=chr13:92746849-92909195	chr13:92746849-92909195	chr13:92746849-92909195	chr13:92845182-92846109	Disease CNVs	Gain or loss;22522925;Breast cancer;Affymetrix SNP 6.0
http://genome.ucsc.edu/cgi-bin/hgTracks?org=human&db=hg19&position=chr13:99372631-99597884	chr13:99372631-99597884	chr13:99372631-99597884	chr13:99382139-99382333	Disease CNVs	Gain or loss;22522925;Breast cancer;Affymetrix SNP 6.0
http://genome.ucsc.edu/cgi-bin/hgTracks?org=human&db=hg19&position=chr13:99372631-99597884	chr13:99372631-99597884	chr13:99372631-99597884	chr13:99413276-99422179	Disease CNVs	Gain or loss;22522925;Breast cancer;Affymetrix SNP 6.0
http://genome.ucsc.edu/cgi-bin/hgTracks?org=human&db=hg19&position=chr13:99372631-99597884	chr13:99372631-99597884	chr13:99372631-99597884	chr13:99432052-99437019	Disease CNVs	Gain or loss;22522925;Breast cancer;Affymetrix SNP 6.0
http://genome.ucsc.edu/cgi-bin/hgTracks?org=human&db=hg19&position=chr13:99372631-99597884	chr13:99372631-99597884	chr13:99372631-99597884	chr13:99478024-99478429	Disease CNVs	Gain or loss;22522925;Breast cancer;Affymetrix SNP 6.0
http://genome.ucsc.edu/cgi-bin/hgTracks?org=human&db=hg19&position=chr13:99372631-99597884	chr13:99372631-99597884	chr13:99372631-99597884	chr13:99512551-99513856	Disease CNVs	Gain or loss;22522925;Breast cancer;Affymetrix SNP 6.0
http://genome.ucsc.edu/cgi-bin/hgTracks?org=human&db=hg19&position=chr13:99372631-99597884	chr13:99372631-99597884	chr13:99372631-99597884	chr13:99539338-99980687	Disease CNVs	Gain or loss;22522925;Breast cancer;Affymetrix SNP 6.0
http://genome.ucsc.edu/cgi-bin/hgTracks?org=human&db=hg19&position=chr15:91299111-91407951	chr15:91299111-91407951	chr15:91299111-91407951	chr15:91244423-91372237	Disease CNVs	Gain or loss;22522925;Breast cancer;Affymetrix SNP 6.0
http://genome.ucsc.edu/cgi-bin/hgTracks?org=human&db=hg19&position=chr15:91299111-91407951	chr15:91299111-91407951	chr15:91299111-91407951	chr15:91387641-91433437	Disease CNVs	Gain or loss;22522925;Breast cancer;Affymetrix SNP 6.0
http://genome.ucsc.edu/cgi-bin/hgTracks?org=human&db=hg19&position=chr17:9457232-9559110	chr17:9457232-9559110	chr17:9457232-9559110	chr17:9420669-9487497	Disease CNVs	Gain or loss;22522925;Breast cancer;Affymetrix SNP 6.0
http://genome.ucsc.edu/cgi-bin/hgTracks?org=human&db=hg19&position=chr17:9457232-9559110	chr17:9457232-9559110	chr17:9457232-9559110	chr17:9489675-9573143	Disease CNVs	Gain or loss;22522925;Breast cancer;Affymetrix SNP 6.0
http://genome.ucsc.edu/cgi-bin/hgTracks?org=human&db=hg19&position=chr20:19240236-19679483	chr20:19240236-19679483	chr20:19240236-19679483	chr20:19141487-19651540	Disease CNVs	Gain or loss;22522925;Breast cancer;Affymetrix SNP 6.0
http://genome.ucsc.edu/cgi-bin/hgTracks?org=human&db=hg19&position=chr20:19240236-19679483	chr20:19240236-19679483	chr20:19240236-19679483	chr20:19269940-19270016	Disease CNVs	Gain or loss;22522925;Breast cancer;Affymetrix SNP 6.0
http://genome.ucsc.edu/cgi-bin/hgTracks?org=human&db=hg19&position=chr20:19240236-19679483	chr20:19240236-19679483	chr20:19240236-19679483	chr20:19518741-19518831	Disease CNVs	Gain or loss;22522925;Breast cancer;Affymetrix SNP 6.0
http://genome.ucsc.edu/cgi-bin/hgTracks?org=human&db=hg19&position=chr7:116243606-116380784	chr7:116243606-116380784	chr7:116243606-116380784	chr7:116289799-116346548	Disease CNVs	Gain or loss;22522925;Breast cancer;Affymetrix SNP 6.0
http://genome.ucsc.edu/cgi-bin/hgTracks?org=human&db=hg19&position=chr7:116243606-116380784	chr7:116243606-116380784	chr7:116243606-116380784	chr7:116300744-116303666	Disease CNVs	Gain or loss;22522925;Breast cancer;Affymetrix SNP 6.0
http://genome.ucsc.edu/cgi-bin/hgTracks?org=human&db=hg19&position=chr7:116243606-116380784	chr7:116243606-116380784	chr7:116243606-116380784	chr7:116337180-116337254	Disease CNVs	Gain or loss;22522925;Breast cancer;Affymetrix SNP 6.0
http://genome.ucsc.edu/cgi-bin/hgTracks?org=human&db=hg19&position=chr7:116243606-116380784	chr7:116243606-116380784	chr7:116243606-116380784	chr7:116371592-116371704	Disease CNVs	Gain or loss;22522925;Breast cancer;Affymetrix SNP 6.0
http://genome.ucsc.edu/cgi-bin/hgTracks?org=human&db=hg19&position=chr7:116243606-116380784	chr7:116243606-116380784	chr7:116243606-116380784	chr7:116371615-116371704	Disease CNVs	Gain or loss;22522925;Breast cancer;Affymetrix SNP 6.0
http://genome.ucsc.edu/cgi-bin/hgTracks?org=human&db=hg19&position=chr7:116243606-116380784	chr7:116243606-116380784	chr7:116243606-116380784	chr7:116380528-116657393	Disease CNVs	Gain or loss;22522925;Breast cancer;Affymetrix SNP 6.0
http://genome.ucsc.edu/cgi-bin/hgTracks?org=human&db=hg19&position=chr7:22196980-22379656	chr7:22196980-22379656	chr7:22196980-22379656	chr7:22124434-22363288	Disease CNVs	Gain or loss;22522925;Breast cancer;Affymetrix SNP 6.0
http://genome.ucsc.edu/cgi-bin/hgTracks?org=human&db=hg19&position=chr7:22196980-22379656	chr7:22196980-22379656	chr7:22196980-22379656	chr7:22304738-22304827	Disease CNVs	Gain or loss;22522925;Breast cancer;Affymetrix SNP 6.0
http://genome.ucsc.edu/cgi-bin/hgTracks?org=human&db=hg19&position=chr7:39323458-39401359	chr7:39323458-39401359	chr7:39323458-39401359	chr7:38984123-39470915	Disease CNVs	Gain or loss;22522925;Breast cancer;Affymetrix SNP 6.0
http://genome.ucsc.edu/cgi-bin/hgTracks?org=human&db=hg19&position=chr7:39323458-39401359	chr7:39323458-39401359	chr7:39323458-39401359	chr7:39335127-39335258	Disease CNVs	Gain or loss;22522925;Breast cancer;Affymetrix SNP 6.0
http://genome.ucsc.edu/cgi-bin/hgTracks?org=human&db=hg19&position=chr13:92746849-92909195	chr13:92746849-92909195	chr13:92746849-92909195	chr13:17900000-115169878	Disease CNVs	Gain;16272173;Colorectal cancer;GeneChip Human Genome U133 plus 2 oligo-nucleotide microarray
http://genome.ucsc.edu/cgi-bin/hgTracks?org=human&db=hg19&position=chr13:92746849-92909195	chr13:92746849-92909195	chr13:92746849-92909195	chr13:27800000-115169878	Disease CNVs	Gain;16272173;Colorectal cancer;GeneChip Human Genome U133 plus 2 oligo-nucleotide microarray
http://genome.ucsc.edu/cgi-bin/hgTracks?org=human&db=hg19&position=chr13:99372631-99597884	chr13:99372631-99597884	chr13:99372631-99597884	chr13:17900000-115169878	Disease CNVs	Gain;16272173;Colorectal cancer;GeneChip Human Genome U133 plus 2 oligo-nucleotide microarray
http://genome.ucsc.edu/cgi-bin/hgTracks?org=human&db=hg19&position=chr13:99372631-99597884	chr13:99372631-99597884	chr13:99372631-99597884	chr13:27800000-115169878	Disease CNVs	Gain;16272173;Colorectal cancer;GeneChip Human Genome U133 plus 2 oligo-nucleotide microarray
http://genome.ucsc.edu/cgi-bin/hgTracks?org=human&db=hg19&position=chr13:92746849-92909195	chr13:92746849-92909195	chr13:92746849-92909195	chr13:68600000-115169878	Disease CNVs	Gain;16317097;Basal cell lymphoma;Array CGH
http://genome.ucsc.edu/cgi-bin/hgTracks?org=human&db=hg19&position=chr13:99372631-99597884	chr13:99372631-99597884	chr13:99372631-99597884	chr13:68600000-115169878	Disease CNVs	Gain;16317097;Basal cell lymphoma;Array CGH
http://genome.ucsc.edu/cgi-bin/hgTracks?org=human&db=hg19&position=chr18:60262211-60800812	chr18:60262211-60800812	chr18:60262211-60800812	chr18:2900000-78077248	Disease CNVs	Gain;16317097;Basal cell lymphoma;Array CGH
http://genome.ucsc.edu/cgi-bin/hgTracks?org=human&db=hg19&position=chr13:92746849-92909195	chr13:92746849-92909195	chr13:92746849-92909195	chr13:68600000-115169878	Disease CNVs	Gain;16317097;Diffuse large b-cell lymphoma;Array CGH
http://genome.ucsc.edu/cgi-bin/hgTracks?org=human&db=hg19&position=chr13:99372631-99597884	chr13:99372631-99597884	chr13:99372631-99597884	chr13:68600000-115169878	Disease CNVs	Gain;16317097;Diffuse large b-cell lymphoma;Array CGH
http://genome.ucsc.edu/cgi-bin/hgTracks?org=human&db=hg19&position=chr18:60262211-60800812	chr18:60262211-60800812	chr18:60262211-60800812	chr18:2900000-78077248	Disease CNVs	Gain;16317097;Diffuse large b-cell lymphoma;Array CGH
http://genome.ucsc.edu/cgi-bin/hgTracks?org=human&db=hg19&position=chr7:116243606-116380784	chr7:116243606-116380784	chr7:116243606-116380784	chr7:107200000-117200000	Disease CNVs	Gain;16397240;Breast cancer;-
http://genome.ucsc.edu/cgi-bin/hgTracks?org=human&db=hg19&position=chr7:22196980-22379656	chr7:22196980-22379656	chr7:22196980-22379656	chr7:11200000-53900000	Disease CNVs	Gain;16397240;Breast cancer;-
http://genome.ucsc.edu/cgi-bin/hgTracks?org=human&db=hg19&position=chr7:39323458-39401359	chr7:39323458-39401359	chr7:39323458-39401359	chr7:11200000-53900000	Disease CNVs	Gain;16397240;Breast cancer;-
http://genome.ucsc.edu/cgi-bin/hgTracks?org=human&db=hg19&position=chr7:22196980-22379656	chr7:22196980-22379656	chr7:22196980-22379656	chr7:1-59900000	Disease CNVs	Gain;16397240;Human rectal carcinomas;oligonucleotide Array CGH
http://genome.ucsc.edu/cgi-bin/hgTracks?org=human&db=hg19&position=chr7:39323458-39401359	chr7:39323458-39401359	chr7:39323458-39401359	chr7:1-59900000	Disease CNVs	Gain;16397240;Human rectal carcinomas;oligonucleotide Array CGH
http://genome.ucsc.edu/cgi-bin/hgTracks?org=human&db=hg19&position=chr13:92746849-92909195	chr13:92746849-92909195	chr13:92746849-92909195	chr13:17900000-115169878	Disease CNVs	Gain;16397240;Human rectal carcinomas;oligonucleotide arrays
http://genome.ucsc.edu/cgi-bin/hgTracks?org=human&db=hg19&position=chr13:99372631-99597884	chr13:99372631-99597884	chr13:99372631-99597884	chr13:17900000-115169878	Disease CNVs	Gain;16397240;Human rectal carcinomas;oligonucleotide arrays
http://genome.ucsc.edu/cgi-bin/hgTracks?org=human&db=hg19&position=chr20:19240236-19679483	chr20:19240236-19679483	chr20:19240236-19679483	chr20:1-27500000	Disease CNVs	Gain;16397240;Human rectal carcinomas;oligonucleotide arrays
http://genome.ucsc.edu/cgi-bin/hgTracks?org=human&db=hg19&position=chr8:94909743-94975130	chr8:94909743-94975130	chr8:94909743-94975130	chr8:45600000-146364022	Disease CNVs	Gain;16397240;Human rectal carcinomas;oligonucleotide arrays
http://genome.ucsc.edu/cgi-bin/hgTracks?org=human&db=hg19&position=chr7:116243606-116380784	chr7:116243606-116380784	chr7:116243606-116380784	chr7:107200000-126900000	Disease CNVs	Gain;16461302;Multiple myeloma;CGH, FISH
http://genome.ucsc.edu/cgi-bin/hgTracks?org=human&db=hg19&position=chr7:39323458-39401359	chr7:39323458-39401359	chr7:39323458-39401359	chr7:35400000-90900000	Disease CNVs	Gain;16461302;Multiple myeloma;CGH, FISH
http://genome.ucsc.edu/cgi-bin/hgTracks?org=human&db=hg19&position=chr7:39323458-39401359	chr7:39323458-39401359	chr7:39323458-39401359	chr7:37500000-43300000	Disease CNVs	Gain;16461302;Multiple myeloma;CGH, FISH
http://genome.ucsc.edu/cgi-bin/hgTracks?org=human&db=hg19&position=chr8:94909743-94975130	chr8:94909743-94975130	chr8:94909743-94975130	chr8:59800000-106100000	Disease CNVs	Gain;16461302;Multiple myeloma;CGH, FISH
http://genome.ucsc.edu/cgi-bin/hgTracks?org=human&db=hg19&position=chr7:116243606-116380784	chr7:116243606-116380784	chr7:116243606-116380784	chr7:59900000-159138663	Disease CNVs	Gain;16461572;Breast cancer;Array CGH
http://genome.ucsc.edu/cgi-bin/hgTracks?org=human&db=hg19&position=chr8:94909743-94975130	chr8:94909743-94975130	chr8:94909743-94975130	chr8:45600000-146364022	Disease CNVs	Gain;16461572;Breast cancer;Array CGH
http://genome.ucsc.edu/cgi-bin/hgTracks?org=human&db=hg19&position=chr8:94909743-94975130	chr8:94909743-94975130	chr8:94909743-94975130	chr8:68000000-139900000	Disease CNVs	Gain;16461572;Prostate cancer;Array CGH
http://genome.ucsc.edu/cgi-bin/hgTracks?org=human&db=hg19&position=chr20:19240236-19679483	chr20:19240236-19679483	chr20:19240236-19679483	chr20:12100000-21300000	Disease CNVs	Gain;16573809;High-grade prostatic intraepithelial neoplasia;Array CGH
http://genome.ucsc.edu/cgi-bin/hgTracks?org=human&db=hg19&position=chr7:22196980-22379656	chr7:22196980-22379656	chr7:22196980-22379656	chr7:19500000-31800000	Disease CNVs	Gain;16573809;High-grade prostatic intraepithelial neoplasia;Array CGH
http://genome.ucsc.edu/cgi-bin/hgTracks?org=human&db=hg19&position=chr7:22196980-22379656	chr7:22196980-22379656	chr7:22196980-22379656	chr7:20900000-28800000	Disease CNVs	Gain;16573809;High-grade prostatic intraepithelial neoplasia;Array CGH
http://genome.ucsc.edu/cgi-bin/hgTracks?org=human&db=hg19&position=chr8:94909743-94975130	chr8:94909743-94975130	chr8:94909743-94975130	chr8:70500000-146364022	Disease CNVs	Gain;16573809;High-grade prostatic intraepithelial neoplasia;Array CGH
http://genome.ucsc.edu/cgi-bin/hgTracks?org=human&db=hg19&position=chr8:94909743-94975130	chr8:94909743-94975130	chr8:94909743-94975130	chr8:73900000-146364022	Disease CNVs	Gain;16573809;High-grade prostatic intraepithelial neoplasia;Array CGH
http://genome.ucsc.edu/cgi-bin/hgTracks?org=human&db=hg19&position=chr8:94909743-94975130	chr8:94909743-94975130	chr8:94909743-94975130	chr8:74000000-146274826	Disease CNVs	Gain;16573809;High-grade prostatic intraepithelial neoplasia;Array CGH
http://genome.ucsc.edu/cgi-bin/hgTracks?org=human&db=hg19&position=chr7:116243606-116380784	chr7:116243606-116380784	chr7:116243606-116380784	chr7:107200000-126900000	Disease CNVs	Gain;16573809;Prostate cancer;Array CGH
http://genome.ucsc.edu/cgi-bin/hgTracks?org=human&db=hg19&position=chr7:116243606-116380784	chr7:116243606-116380784	chr7:116243606-116380784	chr7:107400000-127100000	Disease CNVs	Gain;16573809;Prostate cancer;Array CGH
http://genome.ucsc.edu/cgi-bin/hgTracks?org=human&db=hg19&position=chr7:116243606-116380784	chr7:116243606-116380784	chr7:116243606-116380784	chr7:107400000-159138663	Disease CNVs	Gain;16573809;Prostate cancer;Array CGH
http://genome.ucsc.edu/cgi-bin/hgTracks?org=human&db=hg19&position=chr7:22196980-22379656	chr7:22196980-22379656	chr7:22196980-22379656	chr7:4500000-25500000	Disease CNVs	Gain;16573809;Prostate cancer;Array CGH
http://genome.ucsc.edu/cgi-bin/hgTracks?org=human&db=hg19&position=chr7:22196980-22379656	chr7:22196980-22379656	chr7:22196980-22379656	chr7:7300000-25500000	Disease CNVs	Gain;16573809;Prostate cancer;Array CGH
http://genome.ucsc.edu/cgi-bin/hgTracks?org=human&db=hg19&position=chr8:94909743-94975130	chr8:94909743-94975130	chr8:94909743-94975130	chr8:52200000-146364022	Disease CNVs	Gain;16573809;Prostate cancer;Array CGH
http://genome.ucsc.edu/cgi-bin/hgTracks?org=human&db=hg19&position=chr8:94909743-94975130	chr8:94909743-94975130	chr8:94909743-94975130	chr8:73900000-146364022	Disease CNVs	Gain;16573809;Prostate cancer;Array CGH
http://genome.ucsc.edu/cgi-bin/hgTracks?org=human&db=hg19&position=chr8:94909743-94975130	chr8:94909743-94975130	chr8:94909743-94975130	chr8:74000000-146274826	Disease CNVs	Gain;16573809;Prostate cancer;Array CGH
http://genome.ucsc.edu/cgi-bin/hgTracks?org=human&db=hg19&position=chr8:94909743-94975130	chr8:94909743-94975130	chr8:94909743-94975130	chr8:48100000-146274826	Disease CNVs	Gain;16608533;Breast cancer;Array CGH
http://genome.ucsc.edu/cgi-bin/hgTracks?org=human&db=hg19&position=chr7:39323458-39401359	chr7:39323458-39401359	chr7:39323458-39401359	chr7:35400000-97900000	Disease CNVs	Gain;16750200;Hepatocellular carcinoma;Array CGH
http://genome.ucsc.edu/cgi-bin/hgTracks?org=human&db=hg19&position=chr15:91299111-91407951	chr15:91299111-91407951	chr15:91299111-91407951	chr15:76100000-100338915	Disease CNVs	Gain;16753589;Ovarian neoplasms;AmpliOnc I, version 7.0 CGH
http://genome.ucsc.edu/cgi-bin/hgTracks?org=human&db=hg19&position=chr7:116243606-116380784	chr7:116243606-116380784	chr7:116243606-116380784	chr7:107200000-126900000	Disease CNVs	Gain;16753589;Ovarian neoplasms;AmpliOnc I, version 7.0 CGH
http://genome.ucsc.edu/cgi-bin/hgTracks?org=human&db=hg19&position=chr18:60262211-60800812	chr18:60262211-60800812	chr18:60262211-60800812	chr18:41216566-76117153	Disease CNVs	Gain;16783165;Medulloblastoma;array-CGH
http://genome.ucsc.edu/cgi-bin/hgTracks?org=human&db=hg19&position=chr7:116243606-116380784	chr7:116243606-116380784	chr7:116243606-116380784	chr7:105390613-158432707	Disease CNVs	Gain;16783165;Medulloblastoma;array-CGH
http://genome.ucsc.edu/cgi-bin/hgTracks?org=human&db=hg19&position=chr8:94909743-94975130	chr8:94909743-94975130	chr8:94909743-94975130	chr8:45600000-146364022	Disease CNVs	Gain;16968546;Medulloblastoma;CGH
http://genome.ucsc.edu/cgi-bin/hgTracks?org=human&db=hg19&position=chr8:94909743-94975130	chr8:94909743-94975130	chr8:94909743-94975130	chr8:73900000-106200000	Disease CNVs	Gain;16974079;Endometrioid adenocarcinoma;CGH
http://genome.ucsc.edu/cgi-bin/hgTracks?org=human&db=hg19&position=chr8:94909743-94975130	chr8:94909743-94975130	chr8:94909743-94975130	chr8:93300000-146364022	Disease CNVs	Gain;16974079;Endometrioid adenocarcinoma;CGH
http://genome.ucsc.edu/cgi-bin/hgTracks?org=human&db=hg19&position=chr18:60262211-60800812	chr18:60262211-60800812	chr18:60262211-60800812	chr18:17200000-78077248	Disease CNVs	Gain;16982739;Gastrointestinal stromal cancer;array CGH
http://genome.ucsc.edu/cgi-bin/hgTracks?org=human&db=hg19&position=chr15:91299111-91407951	chr15:91299111-91407951	chr15:91299111-91407951	chr15:76100000-100338915	Disease CNVs	Gain;16982739;Invasive pancreatic ductal carcinoma;array CGH
http://genome.ucsc.edu/cgi-bin/hgTracks?org=human&db=hg19&position=chr7:22196980-22379656	chr7:22196980-22379656	chr7:22196980-22379656	chr7:11200000-53900000	Disease CNVs	Gain;17002787;Glioblastoma multiforme;Oncochip v2.0 cDNA microarrays
http://genome.ucsc.edu/cgi-bin/hgTracks?org=human&db=hg19&position=chr7:39323458-39401359	chr7:39323458-39401359	chr7:39323458-39401359	chr7:11200000-53900000	Disease CNVs	Gain;17002787;Glioblastoma multiforme;Oncochip v2.0 cDNA microarrays
http://genome.ucsc.edu/cgi-bin/hgTracks?org=human&db=hg19&position=chr7:39323458-39401359	chr7:39323458-39401359	chr7:39323458-39401359	chr7:37800000-107200000	Disease CNVs	Gain;17002787;Glioblastoma multiforme;Oncochip v2.0 cDNA microarrays
http://genome.ucsc.edu/cgi-bin/hgTracks?org=human&db=hg19&position=chr15:91299111-91407951	chr15:91299111-91407951	chr15:91299111-91407951	chr15:19000000-102531392	Disease CNVs	Gain;17077331;Monoclonal gammopathy of undetermined significance;CGH, Real-Time PCR
http://genome.ucsc.edu/cgi-bin/hgTracks?org=human&db=hg19&position=chr15:91299111-91407951	chr15:91299111-91407951	chr15:91299111-91407951	chr15:19000000-102531392	Disease CNVs	Gain;17077331;Multiple myeloma;CGH, Real-Time PCR
http://genome.ucsc.edu/cgi-bin/hgTracks?org=human&db=hg19&position=chr8:94909743-94975130	chr8:94909743-94975130	chr8:94909743-94975130	chr8:28800000-146364022	Disease CNVs	Gain;17133270;Breast cancer;Microarray-based CGH
http://genome.ucsc.edu/cgi-bin/hgTracks?org=human&db=hg19&position=chr18:60262211-60800812	chr18:60262211-60800812	chr18:60262211-60800812	chr18:43500000-61600000	Disease CNVs	Gain;17170743;Basal cell lymphoma;CGH
http://genome.ucsc.edu/cgi-bin/hgTracks?org=human&db=hg19&position=chr7:22196980-22379656	chr7:22196980-22379656	chr7:22196980-22379656	chr7:1-107400000	Disease CNVs	Gain;17170743;Basal cell lymphoma;CGH
http://genome.ucsc.edu/cgi-bin/hgTracks?org=human&db=hg19&position=chr7:39323458-39401359	chr7:39323458-39401359	chr7:39323458-39401359	chr7:1-107400000	Disease CNVs	Gain;17170743;Basal cell lymphoma;CGH
http://genome.ucsc.edu/cgi-bin/hgTracks?org=human&db=hg19&position=chr8:94909743-94975130	chr8:94909743-94975130	chr8:94909743-94975130	chr8:86900000-106200000	Disease CNVs	Gain;17170743;Basal cell lymphoma;CGH
http://genome.ucsc.edu/cgi-bin/hgTracks?org=human&db=hg19&position=chr18:60262211-60800812	chr18:60262211-60800812	chr18:60262211-60800812	chr18:43500000-61600000	Disease CNVs	Gain;17170743;Follicular lymphoma;CGH
http://genome.ucsc.edu/cgi-bin/hgTracks?org=human&db=hg19&position=chr13:92746849-92909195	chr13:92746849-92909195	chr13:92746849-92909195	chr13:16000000-114142980	Disease CNVs	Gain;17210682;colon cancer;comparative genomic hybridization
http://genome.ucsc.edu/cgi-bin/hgTracks?org=human&db=hg19&position=chr13:99372631-99597884	chr13:99372631-99597884	chr13:99372631-99597884	chr13:16000000-114142980	Disease CNVs	Gain;17210682;colon cancer;comparative genomic hybridization
http://genome.ucsc.edu/cgi-bin/hgTracks?org=human&db=hg19&position=chr20:19240236-19679483	chr20:19240236-19679483	chr20:19240236-19679483	chr20:1-27100000	Disease CNVs	Gain;17210682;colon cancer;comparative genomic hybridization
http://genome.ucsc.edu/cgi-bin/hgTracks?org=human&db=hg19&position=chr7:22196980-22379656	chr7:22196980-22379656	chr7:22196980-22379656	chr7:1-59100000	Disease CNVs	Gain;17210682;colon cancer;comparative genomic hybridization
http://genome.ucsc.edu/cgi-bin/hgTracks?org=human&db=hg19&position=chr7:39323458-39401359	chr7:39323458-39401359	chr7:39323458-39401359	chr7:1-59100000	Disease CNVs	Gain;17210682;colon cancer;comparative genomic hybridization
http://genome.ucsc.edu/cgi-bin/hgTracks?org=human&db=hg19&position=chr8:94909743-94975130	chr8:94909743-94975130	chr8:94909743-94975130	chr8:45200000-146274826	Disease CNVs	Gain;17210682;colon cancer;comparative genomic hybridization
http://genome.ucsc.edu/cgi-bin/hgTracks?org=human&db=hg19&position=chr15:91299111-91407951	chr15:91299111-91407951	chr15:91299111-91407951	chr15:87400000-94000000	Disease CNVs	Gain;17237825;Acute myeloid leukemia;BAC Array CGH
http://genome.ucsc.edu/cgi-bin/hgTracks?org=human&db=hg19&position=chr17:9457232-9559110	chr17:9457232-9559110	chr17:9457232-9559110	chr17:1000000-19800000	Disease CNVs	Gain;17237825;Acute myeloid leukemia;BAC Array CGH
http://genome.ucsc.edu/cgi-bin/hgTracks?org=human&db=hg19&position=chr7:39323458-39401359	chr7:39323458-39401359	chr7:39323458-39401359	chr7:37000000-50800000	Disease CNVs	Gain;17237825;Acute myeloid leukemia;BAC Array CGH
http://genome.ucsc.edu/cgi-bin/hgTracks?org=human&db=hg19&position=chr7:116243606-116380784	chr7:116243606-116380784	chr7:116243606-116380784	chr7:59100000-158821424	Disease CNVs	Gain;17285580;Oligodendroglial tumors;CGH
http://genome.ucsc.edu/cgi-bin/hgTracks?org=human&db=hg19&position=chr7:22196980-22379656	chr7:22196980-22379656	chr7:22196980-22379656	chr7:1-59100000	Disease CNVs	Gain;17285580;Oligodendroglial tumors;CGH
http://genome.ucsc.edu/cgi-bin/hgTracks?org=human&db=hg19&position=chr7:39323458-39401359	chr7:39323458-39401359	chr7:39323458-39401359	chr7:1-59100000	Disease CNVs	Gain;17285580;Oligodendroglial tumors;CGH
http://genome.ucsc.edu/cgi-bin/hgTracks?org=human&db=hg19&position=chr15:91299111-91407951	chr15:91299111-91407951	chr15:91299111-91407951	chr15:17000000-100338915	Disease CNVs	Gain;17387387;Astrocytoma;CGH
http://genome.ucsc.edu/cgi-bin/hgTracks?org=human&db=hg19&position=chr7:116243606-116380784	chr7:116243606-116380784	chr7:116243606-116380784	chr7:59100000-158821424	Disease CNVs	Gain;17387387;Astrocytoma;CGH
http://genome.ucsc.edu/cgi-bin/hgTracks?org=human&db=hg19&position=chr7:22196980-22379656	chr7:22196980-22379656	chr7:22196980-22379656	chr7:1-53900000	Disease CNVs	Gain;17387387;Astrocytoma;CGH
http://genome.ucsc.edu/cgi-bin/hgTracks?org=human&db=hg19&position=chr7:39323458-39401359	chr7:39323458-39401359	chr7:39323458-39401359	chr7:1-53900000	Disease CNVs	Gain;17387387;Astrocytoma;CGH
http://genome.ucsc.edu/cgi-bin/hgTracks?org=human&db=hg19&position=chr7:116243606-116380784	chr7:116243606-116380784	chr7:116243606-116380784	chr7:59100000-158821424	Disease CNVs	Gain;17387387;Glioblastoma multiforme;CGH
http://genome.ucsc.edu/cgi-bin/hgTracks?org=human&db=hg19&position=chr15:91299111-91407951	chr15:91299111-91407951	chr15:91299111-91407951	chr15:19109124-100169124	Disease CNVs	Gain;17550852;Multiple myeloma;Human Genome CGH 44k microarrays
http://genome.ucsc.edu/cgi-bin/hgTracks?org=human&db=hg19&position=chr18:60262211-60800812	chr18:60262211-60800812	chr18:60262211-60800812	chr18:170229-76083229	Disease CNVs	Gain;17550852;Multiple myeloma;Human Genome CGH 44k microarrays
http://genome.ucsc.edu/cgi-bin/hgTracks?org=human&db=hg19&position=chr7:116243606-116380784	chr7:116243606-116380784	chr7:116243606-116380784	chr7:61960303-158588303	Disease CNVs	Gain;17550852;Multiple myeloma;Human Genome CGH 44k microarrays
http://genome.ucsc.edu/cgi-bin/hgTracks?org=human&db=hg19&position=chr8:94909743-94975130	chr8:94909743-94975130	chr8:94909743-94975130	chr8:17300000-117700000	Disease CNVs	Gain;17603634;Breast cancer;Human 19K cDNA single-spot arrays
http://genome.ucsc.edu/cgi-bin/hgTracks?org=human&db=hg19&position=chr8:94909743-94975130	chr8:94909743-94975130	chr8:94909743-94975130	chr8:17300000-119200000	Disease CNVs	Gain;17603634;Breast cancer;Human 19K cDNA single-spot arrays
http://genome.ucsc.edu/cgi-bin/hgTracks?org=human&db=hg19&position=chr8:94909743-94975130	chr8:94909743-94975130	chr8:94909743-94975130	chr8:23300000-117700000	Disease CNVs	Gain;17603634;Breast cancer;Human 19K cDNA single-spot arrays
http://genome.ucsc.edu/cgi-bin/hgTracks?org=human&db=hg19&position=chr8:94909743-94975130	chr8:94909743-94975130	chr8:94909743-94975130	chr8:45200000-146274826	Disease CNVs	Gain;17603634;Breast cancer;Human 19K cDNA single-spot arrays
http://genome.ucsc.edu/cgi-bin/hgTracks?org=human&db=hg19&position=chr20:19240236-19679483	chr20:19240236-19679483	chr20:19240236-19679483	chr20:18623480-62342703	Disease CNVs	Gain;17639061;Pancreatic endocrine tumor;Xba1 GeneChip Mapping 50K Assay Kit
http://genome.ucsc.edu/cgi-bin/hgTracks?org=human&db=hg19&position=chr18:60262211-60800812	chr18:60262211-60800812	chr18:60262211-60800812	chr18:7200000-76117153	Disease CNVs	Gain;17690704;Acute lymphoblastic leukemia;array CGH
http://genome.ucsc.edu/cgi-bin/hgTracks?org=human&db=hg19&position=chr8:94909743-94975130	chr8:94909743-94975130	chr8:94909743-94975130	chr8:70600000-146274826	Disease CNVs	Gain;17690704;Acute lymphoblastic leukemia;array CGH
http://genome.ucsc.edu/cgi-bin/hgTracks?org=human&db=hg19&position=chr8:94909743-94975130	chr8:94909743-94975130	chr8:94909743-94975130	chr8:62570000-143900000	Disease CNVs	Gain;17713554;T-cell prolymphocytic leukemia;Affymetrix GeneChip 50K SNP XbaI mapping array
http://genome.ucsc.edu/cgi-bin/hgTracks?org=human&db=hg19&position=chr18:60262211-60800812	chr18:60262211-60800812	chr18:60262211-60800812	chr18:43500000-61600000	Disease CNVs	Gain;17728785;Primary mediastinal b-cell lymphoma;Array CGH
http://genome.ucsc.edu/cgi-bin/hgTracks?org=human&db=hg19&position=chr7:39323458-39401359	chr7:39323458-39401359	chr7:39323458-39401359	chr7:37200000-43300000	Disease CNVs	Gain;17899364;Breast cancer;CGH, Affymetrix SNP microarray
http://genome.ucsc.edu/cgi-bin/hgTracks?org=human&db=hg19&position=chr8:94909743-94975130	chr8:94909743-94975130	chr8:94909743-94975130	chr8:73900000-146364022	Disease CNVs	Gain;17899364;Breast cancer;CGH, Affymetrix SNP microarray
http://genome.ucsc.edu/cgi-bin/hgTracks?org=human&db=hg19&position=chr20:19240236-19679483	chr20:19240236-19679483	chr20:19240236-19679483	chr20:1-55000000	Disease CNVs	Gain;17908304;Gastric cancer;5K BAC array CGH
http://genome.ucsc.edu/cgi-bin/hgTracks?org=human&db=hg19&position=chr20:19240236-19679483	chr20:19240236-19679483	chr20:19240236-19679483	chr20:1-63025520	Disease CNVs	Gain;17908304;Gastric cancer;5K BAC array CGH
http://genome.ucsc.edu/cgi-bin/hgTracks?org=human&db=hg19&position=chr8:94909743-94975130	chr8:94909743-94975130	chr8:94909743-94975130	chr8:1-106200000	Disease CNVs	Gain;17908304;Gastric cancer;5K BAC array CGH
http://genome.ucsc.edu/cgi-bin/hgTracks?org=human&db=hg19&position=chr8:94909743-94975130	chr8:94909743-94975130	chr8:94909743-94975130	chr8:1-146364022	Disease CNVs	Gain;17908304;Gastric cancer;5K BAC array CGH
http://genome.ucsc.edu/cgi-bin/hgTracks?org=human&db=hg19&position=chr18:60262211-60800812	chr18:60262211-60800812	chr18:60262211-60800812	chr18:170229-76083117	Disease CNVs	Gain;17952124;Ewing's sarcoma;Human Genome CGH 44k microarrays
http://genome.ucsc.edu/cgi-bin/hgTracks?org=human&db=hg19&position=chr20:19240236-19679483	chr20:19240236-19679483	chr20:19240236-19679483	chr20:18580-62363633	Disease CNVs	Gain;17952124;Ewing's sarcoma;Human Genome CGH 44k microarrays
http://genome.ucsc.edu/cgi-bin/hgTracks?org=human&db=hg19&position=chr7:116243606-116380784	chr7:116243606-116380784	chr7:116243606-116380784	chr7:149268-158588112	Disease CNVs	Gain;17952124;Ewing's sarcoma;Human Genome CGH 44k microarrays
http://genome.ucsc.edu/cgi-bin/hgTracks?org=human&db=hg19&position=chr7:22196980-22379656	chr7:22196980-22379656	chr7:22196980-22379656	chr7:149268-158588112	Disease CNVs	Gain;17952124;Ewing's sarcoma;Human Genome CGH 44k microarrays
http://genome.ucsc.edu/cgi-bin/hgTracks?org=human&db=hg19&position=chr7:39323458-39401359	chr7:39323458-39401359	chr7:39323458-39401359	chr7:149268-158588112	Disease CNVs	Gain;17952124;Ewing's sarcoma;Human Genome CGH 44k microarrays
http://genome.ucsc.edu/cgi-bin/hgTracks?org=human&db=hg19&position=chr8:94909743-94975130	chr8:94909743-94975130	chr8:94909743-94975130	chr8:47062121-146250824	Disease CNVs	Gain;17952124;Ewing's sarcoma;Human Genome CGH 44k microarrays
http://genome.ucsc.edu/cgi-bin/hgTracks?org=human&db=hg19&position=chr8:94909743-94975130	chr8:94909743-94975130	chr8:94909743-94975130	chr8:45600000-146364022	Disease CNVs	Gain;18028549;head and neck squamous cell carcinoma;A Perkin-Elmer/ABI 7900 thermocycler QPCR and QReal-Time PCR
http://genome.ucsc.edu/cgi-bin/hgTracks?org=human&db=hg19&position=chr7:116243606-116380784	chr7:116243606-116380784	chr7:116243606-116380784	chr7:1-158821424	Disease CNVs	Gain;18059402;Seminomas;CGH, Comparative expressed sequence hybridisation
http://genome.ucsc.edu/cgi-bin/hgTracks?org=human&db=hg19&position=chr7:22196980-22379656	chr7:22196980-22379656	chr7:22196980-22379656	chr7:1-158821424	Disease CNVs	Gain;18059402;Seminomas;CGH, Comparative expressed sequence hybridisation
http://genome.ucsc.edu/cgi-bin/hgTracks?org=human&db=hg19&position=chr7:39323458-39401359	chr7:39323458-39401359	chr7:39323458-39401359	chr7:1-158821424	Disease CNVs	Gain;18059402;Seminomas;CGH, Comparative expressed sequence hybridisation
http://genome.ucsc.edu/cgi-bin/hgTracks?org=human&db=hg19&position=chr8:94909743-94975130	chr8:94909743-94975130	chr8:94909743-94975130	chr8:2200000-146274826	Disease CNVs	Gain;18059402;Seminomas;CGH, Comparative expressed sequence hybridisation
http://genome.ucsc.edu/cgi-bin/hgTracks?org=human&db=hg19&position=chr7:116243606-116380784	chr7:116243606-116380784	chr7:116243606-116380784	chr7:1-158821424	Disease CNVs	Gain;18059402;Testicular cancer;CGH, Comparative expressed sequence hybridisation
http://genome.ucsc.edu/cgi-bin/hgTracks?org=human&db=hg19&position=chr7:22196980-22379656	chr7:22196980-22379656	chr7:22196980-22379656	chr7:1-158821424	Disease CNVs	Gain;18059402;Testicular cancer;CGH, Comparative expressed sequence hybridisation
http://genome.ucsc.edu/cgi-bin/hgTracks?org=human&db=hg19&position=chr7:39323458-39401359	chr7:39323458-39401359	chr7:39323458-39401359	chr7:1-158821424	Disease CNVs	Gain;18059402;Testicular cancer;CGH, Comparative expressed sequence hybridisation
http://genome.ucsc.edu/cgi-bin/hgTracks?org=human&db=hg19&position=chr8:94909743-94975130	chr8:94909743-94975130	chr8:94909743-94975130	chr8:23300000-146274826	Disease CNVs	Gain;18059402;Testicular cancer;CGH, Comparative expressed sequence hybridisation
http://genome.ucsc.edu/cgi-bin/hgTracks?org=human&db=hg19&position=chr20:19240236-19679483	chr20:19240236-19679483	chr20:19240236-19679483	chr20:5100000-42100000	Disease CNVs	Gain;18179710;Anaplastic large cell lymphoma;Array CGH
http://genome.ucsc.edu/cgi-bin/hgTracks?org=human&db=hg19&position=chr18:60262211-60800812	chr18:60262211-60800812	chr18:60262211-60800812	chr18:53860000-63460000	Disease CNVs	Gain;18367492;low-grade B-cell lymphoma tumor;Array CGH
http://genome.ucsc.edu/cgi-bin/hgTracks?org=human&db=hg19&position=chr17:9457232-9559110	chr17:9457232-9559110	chr17:9457232-9559110	chr17:6500000-10700000	Disease CNVs	Gain;18405350;Esophageal squamous carcinoma;32k Array CGH platform
http://genome.ucsc.edu/cgi-bin/hgTracks?org=human&db=hg19&position=chr13:92746849-92909195	chr13:92746849-92909195	chr13:92746849-92909195	chr13:17900000-115169878	Disease CNVs	Gain;18408657;Olfactory neuroblastoma;Agilents 4*44K CGH microarray
http://genome.ucsc.edu/cgi-bin/hgTracks?org=human&db=hg19&position=chr13:99372631-99597884	chr13:99372631-99597884	chr13:99372631-99597884	chr13:17900000-115169878	Disease CNVs	Gain;18408657;Olfactory neuroblastoma;Agilents 4*44K CGH microarray
http://genome.ucsc.edu/cgi-bin/hgTracks?org=human&db=hg19&position=chr20:19240236-19679483	chr20:19240236-19679483	chr20:19240236-19679483	chr20:1-27500000	Disease CNVs	Gain;18408657;Olfactory neuroblastoma;Agilents 4*44K CGH microarray
http://genome.ucsc.edu/cgi-bin/hgTracks?org=human&db=hg19&position=chr7:116243606-116380784	chr7:116243606-116380784	chr7:116243606-116380784	chr7:107400000-127100000	Disease CNVs	Gain;18483359;Metastatic melanoma;FISH, Enzo BioArray CGH Labeling System
http://genome.ucsc.edu/cgi-bin/hgTracks?org=human&db=hg19&position=chr13:92746849-92909195	chr13:92746849-92909195	chr13:92746849-92909195	chr13:52200000-109100000	Disease CNVs	Gain;18492102;Splenic marginal zone lymphoma;44k aCGH
http://genome.ucsc.edu/cgi-bin/hgTracks?org=human&db=hg19&position=chr13:99372631-99597884	chr13:99372631-99597884	chr13:99372631-99597884	chr13:52200000-109100000	Disease CNVs	Gain;18492102;Splenic marginal zone lymphoma;44k aCGH
http://genome.ucsc.edu/cgi-bin/hgTracks?org=human&db=hg19&position=chr7:22196980-22379656	chr7:22196980-22379656	chr7:22196980-22379656	chr7:13800000-43300000	Disease CNVs	Gain;18522746;Malignant peripheral nerve sheath tumor;Array CGH
http://genome.ucsc.edu/cgi-bin/hgTracks?org=human&db=hg19&position=chr7:39323458-39401359	chr7:39323458-39401359	chr7:39323458-39401359	chr7:13800000-43300000	Disease CNVs	Gain;18522746;Malignant peripheral nerve sheath tumor;Array CGH
http://genome.ucsc.edu/cgi-bin/hgTracks?org=human&db=hg19&position=chr8:94909743-94975130	chr8:94909743-94975130	chr8:94909743-94975130	chr8:52600000-146364022	Disease CNVs	Gain;18522746;Malignant peripheral nerve sheath tumor;Array CGH
http://genome.ucsc.edu/cgi-bin/hgTracks?org=human&db=hg19&position=chr8:94909743-94975130	chr8:94909743-94975130	chr8:94909743-94975130	chr8:48143884-146081698	Disease CNVs	Gain;18632612;Prostate cancer;Array CGH
http://genome.ucsc.edu/cgi-bin/hgTracks?org=human&db=hg19&position=chr8:94909743-94975130	chr8:94909743-94975130	chr8:94909743-94975130	chr8:57031700-99396100	Disease CNVs	Gain;18632612;Prostate cancer;Array CGH
http://genome.ucsc.edu/cgi-bin/hgTracks?org=human&db=hg19&position=chr18:60262211-60800812	chr18:60262211-60800812	chr18:60262211-60800812	chr18:59500000-67300000	Disease CNVs	Gain;18641027;Hodgkin's lymphoma;105K oligonucleotide array CGH
http://genome.ucsc.edu/cgi-bin/hgTracks?org=human&db=hg19&position=chr8:94909743-94975130	chr8:94909743-94975130	chr8:94909743-94975130	chr8:86900000-106200000	Disease CNVs	Gain;18765545;Renal cell carcinoma;MCG Whole Genome Array-4500
http://genome.ucsc.edu/cgi-bin/hgTracks?org=human&db=hg19&position=chr8:94909743-94975130	chr8:94909743-94975130	chr8:94909743-94975130	chr8:48100000-146364022	Disease CNVs	Gain;18803288;Hepatocellular carcinoma;Array CGH
http://genome.ucsc.edu/cgi-bin/hgTracks?org=human&db=hg19&position=chr13:99372631-99597884	chr13:99372631-99597884	chr13:99372631-99597884	chr13:95000000-115169878	Disease CNVs	Gain;18820669;Esophageal adenocarcinoma;MLPA
http://genome.ucsc.edu/cgi-bin/hgTracks?org=human&db=hg19&position=chr7:116243606-116380784	chr7:116243606-116380784	chr7:116243606-116380784	chr7:107400000-127100000	Disease CNVs	Gain;18820669;Esophageal adenocarcinoma;MLPA
http://genome.ucsc.edu/cgi-bin/hgTracks?org=human&db=hg19&position=chr7:22196980-22379656	chr7:22196980-22379656	chr7:22196980-22379656	chr7:1-58000000	Disease CNVs	Gain;18923191;Neuroblastoma;Human Genome CGH Microarray 244A Kit
http://genome.ucsc.edu/cgi-bin/hgTracks?org=human&db=hg19&position=chr7:39323458-39401359	chr7:39323458-39401359	chr7:39323458-39401359	chr7:1-58000000	Disease CNVs	Gain;18923191;Neuroblastoma;Human Genome CGH Microarray 244A Kit
http://genome.ucsc.edu/cgi-bin/hgTracks?org=human&db=hg19&position=chr13:92746849-92909195	chr13:92746849-92909195	chr13:92746849-92909195	chr13:18400000-114142980	Disease CNVs	Gain;18923191;Neuroblastoma;Human Genome CGH Microarray 244A Kit
http://genome.ucsc.edu/cgi-bin/hgTracks?org=human&db=hg19&position=chr13:92746849-92909195	chr13:92746849-92909195	chr13:92746849-92909195	chr13:46200000-109100000	Disease CNVs	Gain;18923191;Neuroblastoma;Human Genome CGH Microarray 244A Kit
http://genome.ucsc.edu/cgi-bin/hgTracks?org=human&db=hg19&position=chr13:99372631-99597884	chr13:99372631-99597884	chr13:99372631-99597884	chr13:18400000-114142980	Disease CNVs	Gain;18923191;Neuroblastoma;Human Genome CGH Microarray 244A Kit
http://genome.ucsc.edu/cgi-bin/hgTracks?org=human&db=hg19&position=chr13:99372631-99597884	chr13:99372631-99597884	chr13:99372631-99597884	chr13:46200000-109100000	Disease CNVs	Gain;18923191;Neuroblastoma;Human Genome CGH Microarray 244A Kit
http://genome.ucsc.edu/cgi-bin/hgTracks?org=human&db=hg19&position=chr18:60262211-60800812	chr18:60262211-60800812	chr18:60262211-60800812	chr18:1-76117153	Disease CNVs	Gain;18923191;Neuroblastoma;Human Genome CGH Microarray 244A Kit
http://genome.ucsc.edu/cgi-bin/hgTracks?org=human&db=hg19&position=chr7:22196980-22379656	chr7:22196980-22379656	chr7:22196980-22379656	chr7:1-57400000	Disease CNVs	Gain;18923191;Neuroblastoma;Human Genome CGH Microarray 244A Kit
http://genome.ucsc.edu/cgi-bin/hgTracks?org=human&db=hg19&position=chr7:39323458-39401359	chr7:39323458-39401359	chr7:39323458-39401359	chr7:1-57400000	Disease CNVs	Gain;18923191;Neuroblastoma;Human Genome CGH Microarray 244A Kit
http://genome.ucsc.edu/cgi-bin/hgTracks?org=human&db=hg19&position=chr8:94909743-94975130	chr8:94909743-94975130	chr8:94909743-94975130	chr8:16100000-146274826	Disease CNVs	Gain;19087340;Thyroid cancer;FISH
http://genome.ucsc.edu/cgi-bin/hgTracks?org=human&db=hg19&position=chr8:94909743-94975130	chr8:94909743-94975130	chr8:94909743-94975130	chr8:73900000-106200000	Disease CNVs	Gain;19088036;Bladder cancer;Affymetrix GeneChip Mapping 10K 2.0
http://genome.ucsc.edu/cgi-bin/hgTracks?org=human&db=hg19&position=chr7:116243606-116380784	chr7:116243606-116380784	chr7:116243606-116380784	chr7:59900000-159138663	Disease CNVs	Gain;19118030;Peripheral t-cell lymphoma;Array-based CGH
http://genome.ucsc.edu/cgi-bin/hgTracks?org=human&db=hg19&position=chr7:22196980-22379656	chr7:22196980-22379656	chr7:22196980-22379656	chr7:1-59900000	Disease CNVs	Gain;19118030;Peripheral t-cell lymphoma;Array-based CGH
http://genome.ucsc.edu/cgi-bin/hgTracks?org=human&db=hg19&position=chr7:39323458-39401359	chr7:39323458-39401359	chr7:39323458-39401359	chr7:1-59900000	Disease CNVs	Gain;19118030;Peripheral t-cell lymphoma;Array-based CGH
http://genome.ucsc.edu/cgi-bin/hgTracks?org=human&db=hg19&position=chr15:91299111-91407951	chr15:91299111-91407951	chr15:91299111-91407951	chr15:78300000-102531392	Disease CNVs	Gain;19188705;Sudden cardiac death;CGH
http://genome.ucsc.edu/cgi-bin/hgTracks?org=human&db=hg19&position=chr7:116243606-116380784	chr7:116243606-116380784	chr7:116243606-116380784	chr7:114600000-117400000	Disease CNVs	Gain;19188705;Sudden cardiac death;CGH
http://genome.ucsc.edu/cgi-bin/hgTracks?org=human&db=hg19&position=chr8:94909743-94975130	chr8:94909743-94975130	chr8:94909743-94975130	chr8:93500000-99100000	Disease CNVs	Gain;19366792;Liver carcinoma;Qiagen DNeasy extraction kit
http://genome.ucsc.edu/cgi-bin/hgTracks?org=human&db=hg19&position=chr20:19240236-19679483	chr20:19240236-19679483	chr20:19240236-19679483	chr20:17800000-21200000	Disease CNVs	Gain;19455253;Colorectal cancer;44K Human Whole Genome Oligo Microarrays
http://genome.ucsc.edu/cgi-bin/hgTracks?org=human&db=hg19&position=chr7:39323458-39401359	chr7:39323458-39401359	chr7:39323458-39401359	chr7:37500000-43300000	Disease CNVs	Gain;19455253;Colorectal cancer;44K Human Whole Genome Oligo Microarrays
http://genome.ucsc.edu/cgi-bin/hgTracks?org=human&db=hg19&position=chr8:94909743-94975130	chr8:94909743-94975130	chr8:94909743-94975130	chr8:45200000-146274826	Disease CNVs	Gain;19602461;Breast cancer;oligonucleotide CGH arrays
http://genome.ucsc.edu/cgi-bin/hgTracks?org=human&db=hg19&position=chr20:19240236-19679483	chr20:19240236-19679483	chr20:19240236-19679483	chr20:1-27100000	Disease CNVs	Gain;19627613;Oral cancer;array comparative genomic hybridization
http://genome.ucsc.edu/cgi-bin/hgTracks?org=human&db=hg19&position=chr8:94909743-94975130	chr8:94909743-94975130	chr8:94909743-94975130	chr8:45200000-146274826	Disease CNVs	Gain;19627613;Oral cancer;array comparative genomic hybridization
http://genome.ucsc.edu/cgi-bin/hgTracks?org=human&db=hg19&position=chr7:116243606-116380784	chr7:116243606-116380784	chr7:116243606-116380784	chr7:87240000-158600000	Disease CNVs	Gain;19759907;Burkitt's lymphoma;244 K aCGH platform
http://genome.ucsc.edu/cgi-bin/hgTracks?org=human&db=hg19&position=chr7:116243606-116380784	chr7:116243606-116380784	chr7:116243606-116380784	chr7:1-158821424	Disease CNVs	Gain;19863542;T-cell lymphomas;250k GeneChip SNP array
http://genome.ucsc.edu/cgi-bin/hgTracks?org=human&db=hg19&position=chr7:22196980-22379656	chr7:22196980-22379656	chr7:22196980-22379656	chr7:1-158821424	Disease CNVs	Gain;19863542;T-cell lymphomas;250k GeneChip SNP array
http://genome.ucsc.edu/cgi-bin/hgTracks?org=human&db=hg19&position=chr7:39323458-39401359	chr7:39323458-39401359	chr7:39323458-39401359	chr7:1-158821424	Disease CNVs	Gain;19863542;T-cell lymphomas;250k GeneChip SNP array
http://genome.ucsc.edu/cgi-bin/hgTracks?org=human&db=hg19&position=chr8:94909743-94975130	chr8:94909743-94975130	chr8:94909743-94975130	chr8:45200000-146274826	Disease CNVs	Gain;19960244;Glioblastoma multiforme;CGH
http://genome.ucsc.edu/cgi-bin/hgTracks?org=human&db=hg19&position=chr20:19240236-19679483	chr20:19240236-19679483	chr20:19240236-19679483	chr20:1-27100000	Disease CNVs	Gain;20067559;Acute lymphoblastic leukemia;Array-CGH and Metaphase-CGH
http://genome.ucsc.edu/cgi-bin/hgTracks?org=human&db=hg19&position=chr7:39323458-39401359	chr7:39323458-39401359	chr7:39323458-39401359	chr7:35400000-90900000	Disease CNVs	Gain;20067559;Acute lymphoblastic leukemia;Array-CGH and Metaphase-CGH
http://genome.ucsc.edu/cgi-bin/hgTracks?org=human&db=hg19&position=chr7:39323458-39401359	chr7:39323458-39401359	chr7:39323458-39401359	chr7:37200000-43300000	Disease CNVs	Gain;20409316;Breast cancer;MACArray-Karyo 4K BAC-chips
http://genome.ucsc.edu/cgi-bin/hgTracks?org=human&db=hg19&position=chr7:22196980-22379656	chr7:22196980-22379656	chr7:22196980-22379656	chr7:22200000-77400000	Disease CNVs	Gain;20505157;Follicular lymphoma;aCGH
http://genome.ucsc.edu/cgi-bin/hgTracks?org=human&db=hg19&position=chr7:39323458-39401359	chr7:39323458-39401359	chr7:39323458-39401359	chr7:22200000-77400000	Disease CNVs	Gain;20505157;Follicular lymphoma;aCGH
http://genome.ucsc.edu/cgi-bin/hgTracks?org=human&db=hg19&position=chr15:91299111-91407951	chr15:91299111-91407951	chr15:91299111-91407951	chr15:1-100338915	Disease CNVs	Gain;20616218;Normal;-
http://genome.ucsc.edu/cgi-bin/hgTracks?org=human&db=hg19&position=chr7:116243606-116380784	chr7:116243606-116380784	chr7:116243606-116380784	chr7:1-158821424	Disease CNVs	Gain;20616218;Normal;-
http://genome.ucsc.edu/cgi-bin/hgTracks?org=human&db=hg19&position=chr7:22196980-22379656	chr7:22196980-22379656	chr7:22196980-22379656	chr7:1-158821424	Disease CNVs	Gain;20616218;Normal;-
http://genome.ucsc.edu/cgi-bin/hgTracks?org=human&db=hg19&position=chr7:39323458-39401359	chr7:39323458-39401359	chr7:39323458-39401359	chr7:1-158821424	Disease CNVs	Gain;20616218;Normal;-
http://genome.ucsc.edu/cgi-bin/hgTracks?org=human&db=hg19&position=chr8:94909743-94975130	chr8:94909743-94975130	chr8:94909743-94975130	chr8:45200000-146274826	Disease CNVs	Gain;20632083;Breast cancer;Affymetrix GeneChip Mapping 100K Array Set
http://genome.ucsc.edu/cgi-bin/hgTracks?org=human&db=hg19&position=chr15:91299111-91407951	chr15:91299111-91407951	chr15:91299111-91407951	chr15:21142828-100071568	Disease CNVs	Gain;20724749;Multiple myeloma;FISH
http://genome.ucsc.edu/cgi-bin/hgTracks?org=human&db=hg19&position=chr13:92746849-92909195	chr13:92746849-92909195	chr13:92746849-92909195	chr13:58242000-114125000	Disease CNVs	Gain;20729466;Acute myeloid leukemia;Affymetrix SNP 6.0 arrays
http://genome.ucsc.edu/cgi-bin/hgTracks?org=human&db=hg19&position=chr13:99372631-99597884	chr13:99372631-99597884	chr13:99372631-99597884	chr13:58242000-114125000	Disease CNVs	Gain;20729466;Acute myeloid leukemia;Affymetrix SNP 6.0 arrays
http://genome.ucsc.edu/cgi-bin/hgTracks?org=human&db=hg19&position=chr15:91299111-91407951	chr15:91299111-91407951	chr15:91299111-91407951	chr15:20318000-100211000	Disease CNVs	Gain;20729466;Acute myeloid leukemia;Affymetrix SNP 6.0 arrays
http://genome.ucsc.edu/cgi-bin/hgTracks?org=human&db=hg19&position=chr15:91299111-91407951	chr15:91299111-91407951	chr15:91299111-91407951	chr15:56527000-100211000	Disease CNVs	Gain;20729466;Acute myeloid leukemia;Affymetrix SNP 6.0 arrays
http://genome.ucsc.edu/cgi-bin/hgTracks?org=human&db=hg19&position=chr15:91299111-91407951	chr15:91299111-91407951	chr15:91299111-91407951	chr15:60822000-100211000	Disease CNVs	Gain;20729466;Acute myeloid leukemia;Affymetrix SNP 6.0 arrays
http://genome.ucsc.edu/cgi-bin/hgTracks?org=human&db=hg19&position=chr20:19240236-19679483	chr20:19240236-19679483	chr20:19240236-19679483	chr20:10000-34590000	Disease CNVs	Gain;20729466;Acute myeloid leukemia;Affymetrix SNP 6.0 arrays
http://genome.ucsc.edu/cgi-bin/hgTracks?org=human&db=hg19&position=chr8:94909743-94975130	chr8:94909743-94975130	chr8:94909743-94975130	chr8:36333000-124787000	Disease CNVs	Gain;20729466;Acute myeloid leukemia;Affymetrix SNP 6.0 arrays
http://genome.ucsc.edu/cgi-bin/hgTracks?org=human&db=hg19&position=chr8:94909743-94975130	chr8:94909743-94975130	chr8:94909743-94975130	chr8:47059000-146264000	Disease CNVs	Gain;20729466;Acute myeloid leukemia;Affymetrix SNP 6.0 arrays
http://genome.ucsc.edu/cgi-bin/hgTracks?org=human&db=hg19&position=chr7:116243606-116380784	chr7:116243606-116380784	chr7:116243606-116380784	chr7:1-158821424	Disease CNVs	Gain;20730472;Pleomorphic xanthoastrocytoma;SNP array
http://genome.ucsc.edu/cgi-bin/hgTracks?org=human&db=hg19&position=chr7:22196980-22379656	chr7:22196980-22379656	chr7:22196980-22379656	chr7:1-158821424	Disease CNVs	Gain;20730472;Pleomorphic xanthoastrocytoma;SNP array
http://genome.ucsc.edu/cgi-bin/hgTracks?org=human&db=hg19&position=chr7:39323458-39401359	chr7:39323458-39401359	chr7:39323458-39401359	chr7:1-158821424	Disease CNVs	Gain;20730472;Pleomorphic xanthoastrocytoma;SNP array
http://genome.ucsc.edu/cgi-bin/hgTracks?org=human&db=hg19&position=chr17:9457232-9559110	chr17:9457232-9559110	chr17:9457232-9559110	chr17:1-11200000	Disease CNVs	Gain;20802469;Metanephric adenoma;Oligo aCGH
http://genome.ucsc.edu/cgi-bin/hgTracks?org=human&db=hg19&position=chr13:92746849-92909195	chr13:92746849-92909195	chr13:92746849-92909195	chr13:73160881-93888882	Disease CNVs	Gain;20818650;Gastrointestinal stromal cancer;Agilent Human Genome CGH Microarray 4x44 Kit
http://genome.ucsc.edu/cgi-bin/hgTracks?org=human&db=hg19&position=chr15:91299111-91407951	chr15:91299111-91407951	chr15:91299111-91407951	chr15:89596628-100168689	Disease CNVs	Gain;20818650;Gastrointestinal stromal cancer;Agilent Human Genome CGH Microarray 4x44 Kit
http://genome.ucsc.edu/cgi-bin/hgTracks?org=human&db=hg19&position=chr7:39323458-39401359	chr7:39323458-39401359	chr7:39323458-39401359	chr7:36220617-39454216	Disease CNVs	Gain;20818650;Gastrointestinal stromal cancer;Agilent Human Genome CGH Microarray 4x44 Kit
http://genome.ucsc.edu/cgi-bin/hgTracks?org=human&db=hg19&position=chr7:116243606-116380784	chr7:116243606-116380784	chr7:116243606-116380784	chr7:116312458-116438439	Disease CNVs	Gain;21062933;Lung cancer;Qiagen OneStep Reverse Transcription PCR
http://genome.ucsc.edu/cgi-bin/hgTracks?org=human&db=hg19&position=chr13:92746849-92909195	chr13:92746849-92909195	chr13:92746849-92909195	chr13:60500000-109100000	Disease CNVs	Gain;21080181;Glioblastoma multiforme;aCGH
http://genome.ucsc.edu/cgi-bin/hgTracks?org=human&db=hg19&position=chr13:92746849-92909195	chr13:92746849-92909195	chr13:92746849-92909195	chr13:88800000-114142980	Disease CNVs	Gain;21080181;Glioblastoma multiforme;aCGH
http://genome.ucsc.edu/cgi-bin/hgTracks?org=human&db=hg19&position=chr13:99372631-99597884	chr13:99372631-99597884	chr13:99372631-99597884	chr13:60500000-109100000	Disease CNVs	Gain;21080181;Glioblastoma multiforme;aCGH
http://genome.ucsc.edu/cgi-bin/hgTracks?org=human&db=hg19&position=chr13:99372631-99597884	chr13:99372631-99597884	chr13:99372631-99597884	chr13:88800000-114142980	Disease CNVs	Gain;21080181;Glioblastoma multiforme;aCGH
http://genome.ucsc.edu/cgi-bin/hgTracks?org=human&db=hg19&position=chr17:9457232-9559110	chr17:9457232-9559110	chr17:9457232-9559110	chr17:1-78774742	Disease CNVs	Gain;21080181;Glioblastoma multiforme;aCGH
http://genome.ucsc.edu/cgi-bin/hgTracks?org=human&db=hg19&position=chr20:19240236-19679483	chr20:19240236-19679483	chr20:19240236-19679483	chr20:1-62435964	Disease CNVs	Gain;21080181;Glioblastoma multiforme;aCGH
http://genome.ucsc.edu/cgi-bin/hgTracks?org=human&db=hg19&position=chr7:116243606-116380784	chr7:116243606-116380784	chr7:116243606-116380784	chr7:1-158821424	Disease CNVs	Gain;21080181;Glioblastoma multiforme;aCGH
http://genome.ucsc.edu/cgi-bin/hgTracks?org=human&db=hg19&position=chr7:116243606-116380784	chr7:116243606-116380784	chr7:116243606-116380784	chr7:114400000-117200000	Disease CNVs	Gain;21080181;Glioblastoma multiforme;aCGH
http://genome.ucsc.edu/cgi-bin/hgTracks?org=human&db=hg19&position=chr7:22196980-22379656	chr7:22196980-22379656	chr7:22196980-22379656	chr7:1-158821424	Disease CNVs	Gain;21080181;Glioblastoma multiforme;aCGH
http://genome.ucsc.edu/cgi-bin/hgTracks?org=human&db=hg19&position=chr7:22196980-22379656	chr7:22196980-22379656	chr7:22196980-22379656	chr7:1-59100000	Disease CNVs	Gain;21080181;Glioblastoma multiforme;aCGH
http://genome.ucsc.edu/cgi-bin/hgTracks?org=human&db=hg19&position=chr7:39323458-39401359	chr7:39323458-39401359	chr7:39323458-39401359	chr7:1-158821424	Disease CNVs	Gain;21080181;Glioblastoma multiforme;aCGH
http://genome.ucsc.edu/cgi-bin/hgTracks?org=human&db=hg19&position=chr7:39323458-39401359	chr7:39323458-39401359	chr7:39323458-39401359	chr7:1-59100000	Disease CNVs	Gain;21080181;Glioblastoma multiforme;aCGH
http://genome.ucsc.edu/cgi-bin/hgTracks?org=human&db=hg19&position=chr8:94909743-94975130	chr8:94909743-94975130	chr8:94909743-94975130	chr8:45200000-146274826	Disease CNVs	Gain;21080181;Glioblastoma multiforme;aCGH
http://genome.ucsc.edu/cgi-bin/hgTracks?org=human&db=hg19&position=chr13:92746849-92909195	chr13:92746849-92909195	chr13:92746849-92909195	chr13:72100000-114142980	Disease CNVs	Gain;21080181;Glioblastoma multiforme;conventional CGH
http://genome.ucsc.edu/cgi-bin/hgTracks?org=human&db=hg19&position=chr13:99372631-99597884	chr13:99372631-99597884	chr13:99372631-99597884	chr13:72100000-114142980	Disease CNVs	Gain;21080181;Glioblastoma multiforme;conventional CGH
http://genome.ucsc.edu/cgi-bin/hgTracks?org=human&db=hg19&position=chr20:19240236-19679483	chr20:19240236-19679483	chr20:19240236-19679483	chr20:1-62435964	Disease CNVs	Gain;21080181;Glioblastoma multiforme;conventional CGH
http://genome.ucsc.edu/cgi-bin/hgTracks?org=human&db=hg19&position=chr7:22196980-22379656	chr7:22196980-22379656	chr7:22196980-22379656	chr7:1-59100000	Disease CNVs	Gain;21080181;Glioblastoma multiforme;conventional CGH
http://genome.ucsc.edu/cgi-bin/hgTracks?org=human&db=hg19&position=chr7:22196980-22379656	chr7:22196980-22379656	chr7:22196980-22379656	chr7:22200000-77400000	Disease CNVs	Gain;21080181;Glioblastoma multiforme;conventional CGH
http://genome.ucsc.edu/cgi-bin/hgTracks?org=human&db=hg19&position=chr7:39323458-39401359	chr7:39323458-39401359	chr7:39323458-39401359	chr7:1-59100000	Disease CNVs	Gain;21080181;Glioblastoma multiforme;conventional CGH
http://genome.ucsc.edu/cgi-bin/hgTracks?org=human&db=hg19&position=chr7:39323458-39401359	chr7:39323458-39401359	chr7:39323458-39401359	chr7:22200000-77400000	Disease CNVs	Gain;21080181;Glioblastoma multiforme;conventional CGH
http://genome.ucsc.edu/cgi-bin/hgTracks?org=human&db=hg19&position=chr8:94909743-94975130	chr8:94909743-94975130	chr8:94909743-94975130	chr8:93500000-99100000	Disease CNVs	Gain;21085701;Malignant fibrous histiocytomas;aCGH
http://genome.ucsc.edu/cgi-bin/hgTracks?org=human&db=hg19&position=chr8:94909743-94975130	chr8:94909743-94975130	chr8:94909743-94975130	chr8:45200000-146274826	Disease CNVs	Gain;21088497;Prostate cancer;-
http://genome.ucsc.edu/cgi-bin/hgTracks?org=human&db=hg19&position=chr17:9457232-9559110	chr17:9457232-9559110	chr17:9457232-9559110	chr17:1353365-14045669	Disease CNVs	Gain;21092924;Thoracic aortic aneurysm;ABI 7900 real-time PCR system
http://genome.ucsc.edu/cgi-bin/hgTracks?org=human&db=hg19&position=chr17:9457232-9559110	chr17:9457232-9559110	chr17:9457232-9559110	chr17:504562-25958123	Disease CNVs	Gain;21092924;Thoracic aortic aneurysm;ABI 7900 real-time PCR system
http://genome.ucsc.edu/cgi-bin/hgTracks?org=human&db=hg19&position=chr18:60262211-60800812	chr18:60262211-60800812	chr18:60262211-60800812	chr18:704483-73094966	Disease CNVs	Gain;21092924;Thoracic aortic aneurysm;ABI 7900 real-time PCR system
http://genome.ucsc.edu/cgi-bin/hgTracks?org=human&db=hg19&position=chr20:19240236-19679483	chr20:19240236-19679483	chr20:19240236-19679483	chr20:184228-41356169	Disease CNVs	Gain;21092924;Thoracic aortic aneurysm;ABI 7900 real-time PCR system
http://genome.ucsc.edu/cgi-bin/hgTracks?org=human&db=hg19&position=chr7:22196980-22379656	chr7:22196980-22379656	chr7:22196980-22379656	chr7:507188-30623992	Disease CNVs	Gain;21092924;Thoracic aortic aneurysm;ABI 7900 real-time PCR system
http://genome.ucsc.edu/cgi-bin/hgTracks?org=human&db=hg19&position=chr8:94909743-94975130	chr8:94909743-94975130	chr8:94909743-94975130	chr8:39522-107847500	Disease CNVs	Gain;21092924;Thoracic aortic aneurysm;ABI 7900 real-time PCR system
http://genome.ucsc.edu/cgi-bin/hgTracks?org=human&db=hg19&position=chr18:60262211-60800812	chr18:60262211-60800812	chr18:60262211-60800812	chr18:16100000-76117153	Disease CNVs	Gain;21115979;Basal cell lymphoma;Affymetrix Human Mapping 250K SNP arrays
http://genome.ucsc.edu/cgi-bin/hgTracks?org=human&db=hg19&position=chr13:92746849-92909195	chr13:92746849-92909195	chr13:92746849-92909195	chr13:90255260-108727763	Disease CNVs	Gain;21147756;Developmental delay;affymetrix genechip 500K/SNP 6.57 array
http://genome.ucsc.edu/cgi-bin/hgTracks?org=human&db=hg19&position=chr13:99372631-99597884	chr13:99372631-99597884	chr13:99372631-99597884	chr13:90255260-108727763	Disease CNVs	Gain;21147756;Developmental delay;affymetrix genechip 500K/SNP 6.57 array
http://genome.ucsc.edu/cgi-bin/hgTracks?org=human&db=hg19&position=chr15:91299111-91407951	chr15:91299111-91407951	chr15:91299111-91407951	chr15:88651847-100187234	Disease CNVs	Gain;21147756;Developmental delay;affymetrix genechip 500K/SNP 6.64 array
http://genome.ucsc.edu/cgi-bin/hgTracks?org=human&db=hg19&position=chr20:19240236-19679483	chr20:19240236-19679483	chr20:19240236-19679483	chr20:8747-62379118	Disease CNVs	Gain;21177765;Urothelial carcinoma;array CGH validated by FISH
http://genome.ucsc.edu/cgi-bin/hgTracks?org=human&db=hg19&position=chr8:94909743-94975130	chr8:94909743-94975130	chr8:94909743-94975130	chr8:47062121-146264902	Disease CNVs	Gain;21177765;Urothelial carcinoma;array CGH validated by FISH
http://genome.ucsc.edu/cgi-bin/hgTracks?org=human&db=hg19&position=chr13:92746849-92909195	chr13:92746849-92909195	chr13:92746849-92909195	chr13:77800000-93800000	Disease CNVs	Gain;21183584;Cancer;array-based techniques
http://genome.ucsc.edu/cgi-bin/hgTracks?org=human&db=hg19&position=chr13:99372631-99597884	chr13:99372631-99597884	chr13:99372631-99597884	chr13:93800000-100500000	Disease CNVs	Gain;21183584;Cancer;array-based techniques
http://genome.ucsc.edu/cgi-bin/hgTracks?org=human&db=hg19&position=chr20:19240236-19679483	chr20:19240236-19679483	chr20:19240236-19679483	chr20:17800000-27100000	Disease CNVs	Gain;21183584;Cancer;array-based techniques
http://genome.ucsc.edu/cgi-bin/hgTracks?org=human&db=hg19&position=chr7:22196980-22379656	chr7:22196980-22379656	chr7:22196980-22379656	chr7:15900000-59100000	Disease CNVs	Gain;21183584;Cancer;array-based techniques
http://genome.ucsc.edu/cgi-bin/hgTracks?org=human&db=hg19&position=chr7:39323458-39401359	chr7:39323458-39401359	chr7:39323458-39401359	chr7:15900000-59100000	Disease CNVs	Gain;21183584;Cancer;array-based techniques
http://genome.ucsc.edu/cgi-bin/hgTracks?org=human&db=hg19&position=chr7:39323458-39401359	chr7:39323458-39401359	chr7:39323458-39401359	chr7:35400000-97900000	Disease CNVs	Gain;21183584;Cancer;array-based techniques
http://genome.ucsc.edu/cgi-bin/hgTracks?org=human&db=hg19&position=chr15:91299111-91407951	chr15:91299111-91407951	chr15:91299111-91407951	chr15:91324428-91325428	Disease CNVs	Gain;21215367;Cancer;Human 24 color M-FISH
http://genome.ucsc.edu/cgi-bin/hgTracks?org=human&db=hg19&position=chr15:91299111-91407951	chr15:91299111-91407951	chr15:91299111-91407951	chr15:91310222-91311222	Disease CNVs	Gain;21215367;Renal cell carcinoma;References
http://genome.ucsc.edu/cgi-bin/hgTracks?org=human&db=hg19&position=chr15:91299111-91407951	chr15:91299111-91407951	chr15:91299111-91407951	chr15:91324428-91325428	Disease CNVs	Gain;21215367;Renal cell carcinoma;References
http://genome.ucsc.edu/cgi-bin/hgTracks?org=human&db=hg19&position=chr15:91299111-91407951	chr15:91299111-91407951	chr15:91299111-91407951	chr15:91339377-91340377	Disease CNVs	Gain;21215367;Renal cell carcinoma;References
http://genome.ucsc.edu/cgi-bin/hgTracks?org=human&db=hg19&position=chr7:22196980-22379656	chr7:22196980-22379656	chr7:22196980-22379656	chr7:1-59100000	Disease CNVs	Gain;21253554;Liposarcoma;FISH, CGH
http://genome.ucsc.edu/cgi-bin/hgTracks?org=human&db=hg19&position=chr7:39323458-39401359	chr7:39323458-39401359	chr7:39323458-39401359	chr7:1-59100000	Disease CNVs	Gain;21253554;Liposarcoma;FISH, CGH
http://genome.ucsc.edu/cgi-bin/hgTracks?org=human&db=hg19&position=chr13:92746849-92909195	chr13:92746849-92909195	chr13:92746849-92909195	chr13:86481846-94791642	Disease CNVs	Gain;21364760;Breast cancer;sequencing by Illumina Genome Analyzer
http://genome.ucsc.edu/cgi-bin/hgTracks?org=human&db=hg19&position=chr13:99372631-99597884	chr13:99372631-99597884	chr13:99372631-99597884	chr13:98189806-104672018	Disease CNVs	Gain;21364760;Breast cancer;sequencing by Illumina Genome Analyzer
http://genome.ucsc.edu/cgi-bin/hgTracks?org=human&db=hg19&position=chr15:91299111-91407951	chr15:91299111-91407951	chr15:91299111-91407951	chr15:90053506-92224829	Disease CNVs	Gain;21364760;Breast cancer;sequencing by Illumina Genome Analyzer
http://genome.ucsc.edu/cgi-bin/hgTracks?org=human&db=hg19&position=chr15:91299111-91407951	chr15:91299111-91407951	chr15:91299111-91407951	chr15:90391244-92242489	Disease CNVs	Gain;21364760;Breast cancer;sequencing by Illumina Genome Analyzer
http://genome.ucsc.edu/cgi-bin/hgTracks?org=human&db=hg19&position=chr7:22196980-22379656	chr7:22196980-22379656	chr7:22196980-22379656	chr7:20682780-27017308	Disease CNVs	Gain;21364760;Breast cancer;sequencing by Illumina Genome Analyzer
http://genome.ucsc.edu/cgi-bin/hgTracks?org=human&db=hg19&position=chr7:22196980-22379656	chr7:22196980-22379656	chr7:22196980-22379656	chr7:20708156-31938732	Disease CNVs	Gain;21364760;Breast cancer;sequencing by Illumina Genome Analyzer
http://genome.ucsc.edu/cgi-bin/hgTracks?org=human&db=hg19&position=chr7:22196980-22379656	chr7:22196980-22379656	chr7:22196980-22379656	chr7:439860-28732726	Disease CNVs	Gain;21364760;Breast cancer;sequencing by Illumina Genome Analyzer
http://genome.ucsc.edu/cgi-bin/hgTracks?org=human&db=hg19&position=chr7:22196980-22379656	chr7:22196980-22379656	chr7:22196980-22379656	chr7:728178-32939346	Disease CNVs	Gain;21364760;Breast cancer;sequencing by Illumina Genome Analyzer
http://genome.ucsc.edu/cgi-bin/hgTracks?org=human&db=hg19&position=chr7:39323458-39401359	chr7:39323458-39401359	chr7:39323458-39401359	chr7:29044884-43035238	Disease CNVs	Gain;21364760;Breast cancer;sequencing by Illumina Genome Analyzer
http://genome.ucsc.edu/cgi-bin/hgTracks?org=human&db=hg19&position=chr7:39323458-39401359	chr7:39323458-39401359	chr7:39323458-39401359	chr7:33224906-54384902	Disease CNVs	Gain;21364760;Breast cancer;sequencing by Illumina Genome Analyzer
http://genome.ucsc.edu/cgi-bin/hgTracks?org=human&db=hg19&position=chr7:39323458-39401359	chr7:39323458-39401359	chr7:39323458-39401359	chr7:35645372-43044756	Disease CNVs	Gain;21364760;Breast cancer;sequencing by Illumina Genome Analyzer
http://genome.ucsc.edu/cgi-bin/hgTracks?org=human&db=hg19&position=chr7:39323458-39401359	chr7:39323458-39401359	chr7:39323458-39401359	chr7:39007724-44594508	Disease CNVs	Gain;21364760;Breast cancer;sequencing by Illumina Genome Analyzer
http://genome.ucsc.edu/cgi-bin/hgTracks?org=human&db=hg19&position=chr13:92746849-92909195	chr13:92746849-92909195	chr13:92746849-92909195	chr13:92720837-92813231	Disease CNVs	Gain;21368824;early-passage human iPS cells;Affymetrix SNP array 6.0
http://genome.ucsc.edu/cgi-bin/hgTracks?org=human&db=hg19&position=chr13:92746849-92909195	chr13:92746849-92909195	chr13:92746849-92909195	chr13:92728404-92812626	Disease CNVs	Gain;21368824;early-passage human iPS cells;Affymetrix SNP array 6.0
http://genome.ucsc.edu/cgi-bin/hgTracks?org=human&db=hg19&position=chr13:92746849-92909195	chr13:92746849-92909195	chr13:92746849-92909195	chr13:92734782-92807544	Disease CNVs	Gain;21368824;early-passage human iPS cells;Affymetrix SNP array 6.0
http://genome.ucsc.edu/cgi-bin/hgTracks?org=human&db=hg19&position=chr7:22196980-22379656	chr7:22196980-22379656	chr7:22196980-22379656	chr7:1-59100000	Disease CNVs	Gain;21386901;Oral cancer;105K CGH oligonucleotide array
http://genome.ucsc.edu/cgi-bin/hgTracks?org=human&db=hg19&position=chr7:22196980-22379656	chr7:22196980-22379656	chr7:22196980-22379656	chr7:149297-57562112	Disease CNVs	Gain;21386901;Oral cancer;105K CGH oligonucleotide array
http://genome.ucsc.edu/cgi-bin/hgTracks?org=human&db=hg19&position=chr7:39323458-39401359	chr7:39323458-39401359	chr7:39323458-39401359	chr7:1-59100000	Disease CNVs	Gain;21386901;Oral cancer;105K CGH oligonucleotide array
http://genome.ucsc.edu/cgi-bin/hgTracks?org=human&db=hg19&position=chr7:39323458-39401359	chr7:39323458-39401359	chr7:39323458-39401359	chr7:149297-57562112	Disease CNVs	Gain;21386901;Oral cancer;105K CGH oligonucleotide array
http://genome.ucsc.edu/cgi-bin/hgTracks?org=human&db=hg19&position=chr8:94909743-94975130	chr8:94909743-94975130	chr8:94909743-94975130	chr8:43452765-146250794	Disease CNVs	Gain;21386901;Oral cancer;105K CGH oligonucleotide array
http://genome.ucsc.edu/cgi-bin/hgTracks?org=human&db=hg19&position=chr8:94909743-94975130	chr8:94909743-94975130	chr8:94909743-94975130	chr8:45200000-146274826	Disease CNVs	Gain;21386901;Oral cancer;105K CGH oligonucleotide array
http://genome.ucsc.edu/cgi-bin/hgTracks?org=human&db=hg19&position=chr8:94909743-94975130	chr8:94909743-94975130	chr8:94909743-94975130	chr8:10900000-146274826	Disease CNVs	Gain;21390130;Acute lymphoblastic leukemia;Affymetrix 500K or SNP 6.0 microarrays
http://genome.ucsc.edu/cgi-bin/hgTracks?org=human&db=hg19&position=chr7:22196980-22379656	chr7:22196980-22379656	chr7:22196980-22379656	chr7:15200000-57400000	Disease CNVs	Gain;21437220;Ewing's sarcoma;Affymetrix 100K SNP Microarray(Reference)
http://genome.ucsc.edu/cgi-bin/hgTracks?org=human&db=hg19&position=chr7:39323458-39401359	chr7:39323458-39401359	chr7:39323458-39401359	chr7:15200000-57400000	Disease CNVs	Gain;21437220;Ewing's sarcoma;Affymetrix 100K SNP Microarray(Reference)
http://genome.ucsc.edu/cgi-bin/hgTracks?org=human&db=hg19&position=chr8:94909743-94975130	chr8:94909743-94975130	chr8:94909743-94975130	chr8:48100000-106100000	Disease CNVs	Gain;21437220;Ewing's sarcoma;Affymetrix 100K SNP Microarray(Reference)
http://genome.ucsc.edu/cgi-bin/hgTracks?org=human&db=hg19&position=chr15:91299111-91407951	chr15:91299111-91407951	chr15:91299111-91407951	chr15:1-100338915	Disease CNVs	Gain;21437220;Ewing's sarcoma;CGH(Reference)
http://genome.ucsc.edu/cgi-bin/hgTracks?org=human&db=hg19&position=chr18:60262211-60800812	chr18:60262211-60800812	chr18:60262211-60800812	chr18:1-76117153	Disease CNVs	Gain;21437220;Ewing's sarcoma;CGH(Reference)
http://genome.ucsc.edu/cgi-bin/hgTracks?org=human&db=hg19&position=chr20:19240236-19679483	chr20:19240236-19679483	chr20:19240236-19679483	chr20:1-27100000	Disease CNVs	Gain;21437220;Ewing's sarcoma;CGH(Reference)
http://genome.ucsc.edu/cgi-bin/hgTracks?org=human&db=hg19&position=chr7:116243606-116380784	chr7:116243606-116380784	chr7:116243606-116380784	chr7:59100000-158821424	Disease CNVs	Gain;21437220;Ewing's sarcoma;CGH(Reference)
http://genome.ucsc.edu/cgi-bin/hgTracks?org=human&db=hg19&position=chr8:94909743-94975130	chr8:94909743-94975130	chr8:94909743-94975130	chr8:1-146274826	Disease CNVs	Gain;21437220;Ewing's sarcoma;CGH(Reference)
http://genome.ucsc.edu/cgi-bin/hgTracks?org=human&db=hg19&position=chr8:94909743-94975130	chr8:94909743-94975130	chr8:94909743-94975130	chr8:45200000-146274826	Disease CNVs	Gain;21437220;Ewing's sarcoma;CGH(Reference)
http://genome.ucsc.edu/cgi-bin/hgTracks?org=human&db=hg19&position=chr20:19240236-19679483	chr20:19240236-19679483	chr20:19240236-19679483	chr20:1-62435964	Disease CNVs	Gain;21437220;Ewing's sarcoma;Karyotyping and CGH(Reference)
http://genome.ucsc.edu/cgi-bin/hgTracks?org=human&db=hg19&position=chr7:116243606-116380784	chr7:116243606-116380784	chr7:116243606-116380784	chr7:1-158821424	Disease CNVs	Gain;21437220;Ewing's sarcoma;Karyotyping and CGH(Reference)
http://genome.ucsc.edu/cgi-bin/hgTracks?org=human&db=hg19&position=chr7:22196980-22379656	chr7:22196980-22379656	chr7:22196980-22379656	chr7:1-158821424	Disease CNVs	Gain;21437220;Ewing's sarcoma;Karyotyping and CGH(Reference)
http://genome.ucsc.edu/cgi-bin/hgTracks?org=human&db=hg19&position=chr7:39323458-39401359	chr7:39323458-39401359	chr7:39323458-39401359	chr7:1-158821424	Disease CNVs	Gain;21437220;Ewing's sarcoma;Karyotyping and CGH(Reference)
http://genome.ucsc.edu/cgi-bin/hgTracks?org=human&db=hg19&position=chr8:94909743-94975130	chr8:94909743-94975130	chr8:94909743-94975130	chr8:1-146274826	Disease CNVs	Gain;21437220;Ewing's sarcoma;Karyotyping, CGH and FISH(Reference)
http://genome.ucsc.edu/cgi-bin/hgTracks?org=human&db=hg19&position=chr18:60262211-60800812	chr18:60262211-60800812	chr18:60262211-60800812	chr18:16100000-76117153	Disease CNVs	Gain;21459788;Mucosa-associated lymphoid tissue lymphomas;arrayCGH
http://genome.ucsc.edu/cgi-bin/hgTracks?org=human&db=hg19&position=chr15:91299111-91407951	chr15:91299111-91407951	chr15:91299111-91407951	chr15:90290000-91460000	Disease CNVs	Gain;21509527;Breast cancer;aCGH
http://genome.ucsc.edu/cgi-bin/hgTracks?org=human&db=hg19&position=chr8:94909743-94975130	chr8:94909743-94975130	chr8:94909743-94975130	chr8:34110000-146240000	Disease CNVs	Gain;21509527;Breast cancer;aCGH
http://genome.ucsc.edu/cgi-bin/hgTracks?org=human&db=hg19&position=chr18:60262211-60800812	chr18:60262211-60800812	chr18:60262211-60800812	chr18:1-76117153	Disease CNVs	Gain;21541734;Normal;-
http://genome.ucsc.edu/cgi-bin/hgTracks?org=human&db=hg19&position=chr20:19240236-19679483	chr20:19240236-19679483	chr20:19240236-19679483	chr20:1-62435964	Disease CNVs	Gain;21541734;Normal;-
http://genome.ucsc.edu/cgi-bin/hgTracks?org=human&db=hg19&position=chr7:116243606-116380784	chr7:116243606-116380784	chr7:116243606-116380784	chr7:1-158821424	Disease CNVs	Gain;21541734;Normal;-
http://genome.ucsc.edu/cgi-bin/hgTracks?org=human&db=hg19&position=chr7:22196980-22379656	chr7:22196980-22379656	chr7:22196980-22379656	chr7:1-158821424	Disease CNVs	Gain;21541734;Normal;-
http://genome.ucsc.edu/cgi-bin/hgTracks?org=human&db=hg19&position=chr7:39323458-39401359	chr7:39323458-39401359	chr7:39323458-39401359	chr7:1-158821424	Disease CNVs	Gain;21541734;Normal;-
http://genome.ucsc.edu/cgi-bin/hgTracks?org=human&db=hg19&position=chr8:94909743-94975130	chr8:94909743-94975130	chr8:94909743-94975130	chr8:1-146274826	Disease CNVs	Gain;21541734;Normal;-
http://genome.ucsc.edu/cgi-bin/hgTracks?org=human&db=hg19&position=chr13:92746849-92909195	chr13:92746849-92909195	chr13:92746849-92909195	chr13:89784460-114142980	Disease CNVs	Gain;21544195;Wilms tumour;250K Genotyping Arrays
http://genome.ucsc.edu/cgi-bin/hgTracks?org=human&db=hg19&position=chr13:99372631-99597884	chr13:99372631-99597884	chr13:99372631-99597884	chr13:89784460-114142980	Disease CNVs	Gain;21544195;Wilms tumour;250K Genotyping Arrays
http://genome.ucsc.edu/cgi-bin/hgTracks?org=human&db=hg19&position=chr15:91299111-91407951	chr15:91299111-91407951	chr15:91299111-91407951	chr15:7293374-100338915	Disease CNVs	Gain;21544195;Wilms tumour;250K Genotyping Arrays
http://genome.ucsc.edu/cgi-bin/hgTracks?org=human&db=hg19&position=chr7:116243606-116380784	chr7:116243606-116380784	chr7:116243606-116380784	chr7:14785697-158821424	Disease CNVs	Gain;21544195;Wilms tumour;250K Genotyping Arrays
http://genome.ucsc.edu/cgi-bin/hgTracks?org=human&db=hg19&position=chr7:116243606-116380784	chr7:116243606-116380784	chr7:116243606-116380784	chr7:57828265-158821424	Disease CNVs	Gain;21544195;Wilms tumour;250K Genotyping Arrays
http://genome.ucsc.edu/cgi-bin/hgTracks?org=human&db=hg19&position=chr7:116243606-116380784	chr7:116243606-116380784	chr7:116243606-116380784	chr7:69218189-158821424	Disease CNVs	Gain;21544195;Wilms tumour;250K Genotyping Arrays
http://genome.ucsc.edu/cgi-bin/hgTracks?org=human&db=hg19&position=chr7:22196980-22379656	chr7:22196980-22379656	chr7:22196980-22379656	chr7:14785697-158821424	Disease CNVs	Gain;21544195;Wilms tumour;250K Genotyping Arrays
http://genome.ucsc.edu/cgi-bin/hgTracks?org=human&db=hg19&position=chr7:39323458-39401359	chr7:39323458-39401359	chr7:39323458-39401359	chr7:14785697-158821424	Disease CNVs	Gain;21544195;Wilms tumour;250K Genotyping Arrays
http://genome.ucsc.edu/cgi-bin/hgTracks?org=human&db=hg19&position=chr8:94909743-94975130	chr8:94909743-94975130	chr8:94909743-94975130	chr8:1-105900459	Disease CNVs	Gain;21544195;Wilms tumour;250K Genotyping Arrays
http://genome.ucsc.edu/cgi-bin/hgTracks?org=human&db=hg19&position=chr15:91299111-91407951	chr15:91299111-91407951	chr15:91299111-91407951	chr15:17000000-100338915	Disease CNVs	Gain;21637470;Esophageal squamous carcinoma;CGH
http://genome.ucsc.edu/cgi-bin/hgTracks?org=human&db=hg19&position=chr17:9457232-9559110	chr17:9457232-9559110	chr17:9457232-9559110	chr17:1-78774742	Disease CNVs	Gain;21637470;Esophageal squamous carcinoma;CGH
http://genome.ucsc.edu/cgi-bin/hgTracks?org=human&db=hg19&position=chr20:19240236-19679483	chr20:19240236-19679483	chr20:19240236-19679483	chr20:1-27100000	Disease CNVs	Gain;21637470;Esophageal squamous carcinoma;CGH
http://genome.ucsc.edu/cgi-bin/hgTracks?org=human&db=hg19&position=chr7:116243606-116380784	chr7:116243606-116380784	chr7:116243606-116380784	chr7:1-158821424	Disease CNVs	Gain;21637470;Esophageal squamous carcinoma;CGH
http://genome.ucsc.edu/cgi-bin/hgTracks?org=human&db=hg19&position=chr7:116243606-116380784	chr7:116243606-116380784	chr7:116243606-116380784	chr7:59100000-158821424	Disease CNVs	Gain;21637470;Esophageal squamous carcinoma;CGH
http://genome.ucsc.edu/cgi-bin/hgTracks?org=human&db=hg19&position=chr7:22196980-22379656	chr7:22196980-22379656	chr7:22196980-22379656	chr7:1-158821424	Disease CNVs	Gain;21637470;Esophageal squamous carcinoma;CGH
http://genome.ucsc.edu/cgi-bin/hgTracks?org=human&db=hg19&position=chr7:39323458-39401359	chr7:39323458-39401359	chr7:39323458-39401359	chr7:1-158821424	Disease CNVs	Gain;21637470;Esophageal squamous carcinoma;CGH
http://genome.ucsc.edu/cgi-bin/hgTracks?org=human&db=hg19&position=chr8:94909743-94975130	chr8:94909743-94975130	chr8:94909743-94975130	chr8:45200000-146274826	Disease CNVs	Gain;21637470;Esophageal squamous carcinoma;CGH
http://genome.ucsc.edu/cgi-bin/hgTracks?org=human&db=hg19&position=chr13:99372631-99597884	chr13:99372631-99597884	chr13:99372631-99597884	chr13:98100000-100500000	Disease CNVs	Gain;21781307;Ovarian cancer;Agilent 180 K CGH microarrays
http://genome.ucsc.edu/cgi-bin/hgTracks?org=human&db=hg19&position=chr17:9457232-9559110	chr17:9457232-9559110	chr17:9457232-9559110	chr17:2363633-77411833	Disease CNVs	Gain;21781307;Ovarian cancer;Agilent 180 K CGH microarrays
http://genome.ucsc.edu/cgi-bin/hgTracks?org=human&db=hg19&position=chr17:9457232-9559110	chr17:9457232-9559110	chr17:9457232-9559110	chr17:2405229-77442758	Disease CNVs	Gain;21781307;Ovarian cancer;Agilent 180 K CGH microarrays
http://genome.ucsc.edu/cgi-bin/hgTracks?org=human&db=hg19&position=chr8:94909743-94975130	chr8:94909743-94975130	chr8:94909743-94975130	chr8:14385426-143564928	Disease CNVs	Gain;21811587;Pancreatic cancer;250K Affymetrix SNP Mapping arrays
http://genome.ucsc.edu/cgi-bin/hgTracks?org=human&db=hg19&position=chr7:116243606-116380784	chr7:116243606-116380784	chr7:116243606-116380784	chr7:107200000-126900000	Disease CNVs	Gain;21829676;Non-small cell lung cancer;dChip
http://genome.ucsc.edu/cgi-bin/hgTracks?org=human&db=hg19&position=chr7:22196980-22379656	chr7:22196980-22379656	chr7:22196980-22379656	chr7:11200000-53900000	Disease CNVs	Gain;21829676;Non-small cell lung cancer;dChip
http://genome.ucsc.edu/cgi-bin/hgTracks?org=human&db=hg19&position=chr7:39323458-39401359	chr7:39323458-39401359	chr7:39323458-39401359	chr7:11200000-53900000	Disease CNVs	Gain;21829676;Non-small cell lung cancer;dChip
http://genome.ucsc.edu/cgi-bin/hgTracks?org=human&db=hg19&position=chr7:39323458-39401359	chr7:39323458-39401359	chr7:39323458-39401359	chr7:35400000-107200000	Disease CNVs	Gain;21829676;Non-small cell lung cancer;dChip
http://genome.ucsc.edu/cgi-bin/hgTracks?org=human&db=hg19&position=chr8:94909743-94975130	chr8:94909743-94975130	chr8:94909743-94975130	chr8:59800000-106100000	Disease CNVs	Gain;21829676;Non-small cell lung cancer;dChip
http://genome.ucsc.edu/cgi-bin/hgTracks?org=human&db=hg19&position=chr8:94909743-94975130	chr8:94909743-94975130	chr8:94909743-94975130	chr8:45200000-146274826	Disease CNVs	Gain;21881845;Uveal melanoma;Multiplex ligation-dependent probe amplification (MLPA)
http://genome.ucsc.edu/cgi-bin/hgTracks?org=human&db=hg19&position=chr13:99372631-99597884	chr13:99372631-99597884	chr13:99372631-99597884	chr13:97270228-100084626	Disease CNVs	Gain;21909424;Bladder cancer;array-CGH
http://genome.ucsc.edu/cgi-bin/hgTracks?org=human&db=hg19&position=chr13:92746849-92909195	chr13:92746849-92909195	chr13:92746849-92909195	chr13:16000000-114142980	Disease CNVs	Gain;21979893;Medulloblastoma;SNP arrays
http://genome.ucsc.edu/cgi-bin/hgTracks?org=human&db=hg19&position=chr13:92746849-92909195	chr13:92746849-92909195	chr13:92746849-92909195	chr13:52200000-114142980	Disease CNVs	Gain;21979893;Medulloblastoma;SNP arrays
http://genome.ucsc.edu/cgi-bin/hgTracks?org=human&db=hg19&position=chr13:99372631-99597884	chr13:99372631-99597884	chr13:99372631-99597884	chr13:16000000-114142980	Disease CNVs	Gain;21979893;Medulloblastoma;SNP arrays
http://genome.ucsc.edu/cgi-bin/hgTracks?org=human&db=hg19&position=chr13:99372631-99597884	chr13:99372631-99597884	chr13:99372631-99597884	chr13:52200000-114142980	Disease CNVs	Gain;21979893;Medulloblastoma;SNP arrays
http://genome.ucsc.edu/cgi-bin/hgTracks?org=human&db=hg19&position=chr15:91299111-91407951	chr15:91299111-91407951	chr15:91299111-91407951	chr15:17000000-100338915	Disease CNVs	Gain;21979893;Medulloblastoma;SNP arrays
http://genome.ucsc.edu/cgi-bin/hgTracks?org=human&db=hg19&position=chr15:91299111-91407951	chr15:91299111-91407951	chr15:91299111-91407951	chr15:51100000-100338915	Disease CNVs	Gain;21979893;Medulloblastoma;SNP arrays
http://genome.ucsc.edu/cgi-bin/hgTracks?org=human&db=hg19&position=chr18:60262211-60800812	chr18:60262211-60800812	chr18:60262211-60800812	chr18:1-76117153	Disease CNVs	Gain;21979893;Medulloblastoma;SNP arrays
http://genome.ucsc.edu/cgi-bin/hgTracks?org=human&db=hg19&position=chr7:116243606-116380784	chr7:116243606-116380784	chr7:116243606-116380784	chr7:1-158821424	Disease CNVs	Gain;21979893;Medulloblastoma;SNP arrays
http://genome.ucsc.edu/cgi-bin/hgTracks?org=human&db=hg19&position=chr7:116243606-116380784	chr7:116243606-116380784	chr7:116243606-116380784	chr7:37500000-158821424	Disease CNVs	Gain;21979893;Medulloblastoma;SNP arrays
http://genome.ucsc.edu/cgi-bin/hgTracks?org=human&db=hg19&position=chr7:116243606-116380784	chr7:116243606-116380784	chr7:116243606-116380784	chr7:71800000-158821424	Disease CNVs	Gain;21979893;Medulloblastoma;SNP arrays
http://genome.ucsc.edu/cgi-bin/hgTracks?org=human&db=hg19&position=chr7:22196980-22379656	chr7:22196980-22379656	chr7:22196980-22379656	chr7:1-158821424	Disease CNVs	Gain;21979893;Medulloblastoma;SNP arrays
http://genome.ucsc.edu/cgi-bin/hgTracks?org=human&db=hg19&position=chr7:22196980-22379656	chr7:22196980-22379656	chr7:22196980-22379656	chr7:1-59100000	Disease CNVs	Gain;21979893;Medulloblastoma;SNP arrays
http://genome.ucsc.edu/cgi-bin/hgTracks?org=human&db=hg19&position=chr7:22196980-22379656	chr7:22196980-22379656	chr7:22196980-22379656	chr7:19500000-57400000	Disease CNVs	Gain;21979893;Medulloblastoma;SNP arrays
http://genome.ucsc.edu/cgi-bin/hgTracks?org=human&db=hg19&position=chr7:39323458-39401359	chr7:39323458-39401359	chr7:39323458-39401359	chr7:1-158821424	Disease CNVs	Gain;21979893;Medulloblastoma;SNP arrays
http://genome.ucsc.edu/cgi-bin/hgTracks?org=human&db=hg19&position=chr7:39323458-39401359	chr7:39323458-39401359	chr7:39323458-39401359	chr7:1-59100000	Disease CNVs	Gain;21979893;Medulloblastoma;SNP arrays
http://genome.ucsc.edu/cgi-bin/hgTracks?org=human&db=hg19&position=chr7:39323458-39401359	chr7:39323458-39401359	chr7:39323458-39401359	chr7:19500000-57400000	Disease CNVs	Gain;21979893;Medulloblastoma;SNP arrays
http://genome.ucsc.edu/cgi-bin/hgTracks?org=human&db=hg19&position=chr7:39323458-39401359	chr7:39323458-39401359	chr7:39323458-39401359	chr7:37500000-158821424	Disease CNVs	Gain;21979893;Medulloblastoma;SNP arrays
http://genome.ucsc.edu/cgi-bin/hgTracks?org=human&db=hg19&position=chr8:94909743-94975130	chr8:94909743-94975130	chr8:94909743-94975130	chr8:1-146274826	Disease CNVs	Gain;21979893;Medulloblastoma;SNP arrays
http://genome.ucsc.edu/cgi-bin/hgTracks?org=human&db=hg19&position=chr13:92746849-92909195	chr13:92746849-92909195	chr13:92746849-92909195	chr13:77800000-114142980	Disease CNVs	Gain;22032731;Breast cancer;array-CGH
http://genome.ucsc.edu/cgi-bin/hgTracks?org=human&db=hg19&position=chr13:99372631-99597884	chr13:99372631-99597884	chr13:99372631-99597884	chr13:77800000-114142980	Disease CNVs	Gain;22032731;Breast cancer;array-CGH
http://genome.ucsc.edu/cgi-bin/hgTracks?org=human&db=hg19&position=chr7:22196980-22379656	chr7:22196980-22379656	chr7:22196980-22379656	chr7:1-59100000	Disease CNVs	Gain;22144094;Normal;Human genome CGH 37k ARRAY PLATFORM
http://genome.ucsc.edu/cgi-bin/hgTracks?org=human&db=hg19&position=chr7:39323458-39401359	chr7:39323458-39401359	chr7:39323458-39401359	chr7:1-59100000	Disease CNVs	Gain;22144094;Normal;Human genome CGH 37k ARRAY PLATFORM
http://genome.ucsc.edu/cgi-bin/hgTracks?org=human&db=hg19&position=chr8:94909743-94975130	chr8:94909743-94975130	chr8:94909743-94975130	chr8:45200000-146274826	Disease CNVs	Gain;22174799;Hepatocellular carcinoma;CGH
http://genome.ucsc.edu/cgi-bin/hgTracks?org=human&db=hg19&position=chr7:116243606-116380784	chr7:116243606-116380784	chr7:116243606-116380784	chr7:99532388-142194035	Disease CNVs	Gain;22237106;Acute lymphoblastic leukemia;Affymetrix SNP 6.0 and 500K microarrays
http://genome.ucsc.edu/cgi-bin/hgTracks?org=human&db=hg19&position=chr20:19240236-19679483	chr20:19240236-19679483	chr20:19240236-19679483	chr20:11900000-21200000	Disease CNVs	Gain;22286061;Glioblastoma multiforme;Illumina SNP arrays
http://genome.ucsc.edu/cgi-bin/hgTracks?org=human&db=hg19&position=chr7:116243606-116380784	chr7:116243606-116380784	chr7:116243606-116380784	chr7:114400000-117200000	Disease CNVs	Gain;22286061;Glioblastoma multiforme;Illumina SNP arrays
http://genome.ucsc.edu/cgi-bin/hgTracks?org=human&db=hg19&position=chr7:116243606-116380784	chr7:116243606-116380784	chr7:116243606-116380784	chr7:114400000-120900000	Disease CNVs	Gain;22286061;Glioblastoma multiforme;Illumina SNP arrays
http://genome.ucsc.edu/cgi-bin/hgTracks?org=human&db=hg19&position=chr13:92746849-92909195	chr13:92746849-92909195	chr13:92746849-92909195	chr13:16000000-114142980	Disease CNVs	In;20709793;Colorectal cancer;-
http://genome.ucsc.edu/cgi-bin/hgTracks?org=human&db=hg19&position=chr13:99372631-99597884	chr13:99372631-99597884	chr13:99372631-99597884	chr13:16000000-114142980	Disease CNVs	In;20709793;Colorectal cancer;-
http://genome.ucsc.edu/cgi-bin/hgTracks?org=human&db=hg19&position=chr8:94909743-94975130	chr8:94909743-94975130	chr8:94909743-94975130	chr8:71300000-117700000	Disease CNVs	In;20709793;Colorectal cancer;CGH
http://genome.ucsc.edu/cgi-bin/hgTracks?org=human&db=hg19&position=chr8:94909743-94975130	chr8:94909743-94975130	chr8:94909743-94975130	chr8:45200000-146274826	Disease CNVs	In;21228928;Renal cell carcinoma;MCG Whole Genome Array-4500
http://genome.ucsc.edu/cgi-bin/hgTracks?org=human&db=hg19&position=chr17:9457232-9559110	chr17:9457232-9559110	chr17:9457232-9559110	chr17:1-22200000	Disease CNVs	In;21461997;Paraganglioma;Multiplex Ligation-dependent Probe Amplification
http://genome.ucsc.edu/cgi-bin/hgTracks?org=human&db=hg19&position=chr17:9457232-9559110	chr17:9457232-9559110	chr17:9457232-9559110	chr17:1-22200000	Disease CNVs	In;21461997;Pheochromocytoma;Multiplex Ligation-dependent Probe Amplification
http://genome.ucsc.edu/cgi-bin/hgTracks?org=human&db=hg19&position=chr18:60262211-60800812	chr18:60262211-60800812	chr18:60262211-60800812	chr18:16100000-76117153	Disease CNVs	Increased;21811562;Pancreatic cancer;quantitative-PCR and fluorescent in-situ hybridization
http://genome.ucsc.edu/cgi-bin/hgTracks?org=human&db=hg19&position=chr17:9457232-9559110	chr17:9457232-9559110	chr17:9457232-9559110	chr17:1-22200000	Disease CNVs	Increases;22028636;Breast cancer;Patient-specific Data Fusion
http://genome.ucsc.edu/cgi-bin/hgTracks?org=human&db=hg19&position=chr8:94909743-94975130	chr8:94909743-94975130	chr8:94909743-94975130	chr8:45200000-146274826	Disease CNVs	Increases;22028636;Breast cancer;Patient-specific Data Fusion
http://genome.ucsc.edu/cgi-bin/hgTracks?org=human&db=hg19&position=chr17:9457232-9559110	chr17:9457232-9559110	chr17:9457232-9559110	chr17:6800000-11200000	Disease CNVs	Indels;21049055;Chronic lymphocytic leukemia;Multiplex ligation-dependent probe amplification
http://genome.ucsc.edu/cgi-bin/hgTracks?org=human&db=hg19&position=chr13:92746849-92909195	chr13:92746849-92909195	chr13:92746849-92909195	chr13:1-114142980	Disease CNVs	Indels;21223598;Normal;Affymetrix 6.0 array
http://genome.ucsc.edu/cgi-bin/hgTracks?org=human&db=hg19&position=chr13:99372631-99597884	chr13:99372631-99597884	chr13:99372631-99597884	chr13:1-114142980	Disease CNVs	Indels;21223598;Normal;Affymetrix 6.0 array
http://genome.ucsc.edu/cgi-bin/hgTracks?org=human&db=hg19&position=chr15:91299111-91407951	chr15:91299111-91407951	chr15:91299111-91407951	chr15:1-100338915	Disease CNVs	Indels;21223598;Normal;Affymetrix 6.0 array
http://genome.ucsc.edu/cgi-bin/hgTracks?org=human&db=hg19&position=chr17:9457232-9559110	chr17:9457232-9559110	chr17:9457232-9559110	chr17:1-78774742	Disease CNVs	Indels;21223598;Normal;Affymetrix 6.0 array
http://genome.ucsc.edu/cgi-bin/hgTracks?org=human&db=hg19&position=chr18:60262211-60800812	chr18:60262211-60800812	chr18:60262211-60800812	chr18:1-76117153	Disease CNVs	Indels;21223598;Normal;Affymetrix 6.0 array
http://genome.ucsc.edu/cgi-bin/hgTracks?org=human&db=hg19&position=chr8:94909743-94975130	chr8:94909743-94975130	chr8:94909743-94975130	chr8:1-146274826	Disease CNVs	Indels;21223598;Normal;Affymetrix 6.0 array
http://genome.ucsc.edu/cgi-bin/hgTracks?org=human&db=hg19&position=chr7:116243606-116380784	chr7:116243606-116380784	chr7:116243606-116380784	chr7:1-158821424	Disease CNVs	Indels;21533027;Malaria;PCR,Delta Delta Ct
http://genome.ucsc.edu/cgi-bin/hgTracks?org=human&db=hg19&position=chr7:22196980-22379656	chr7:22196980-22379656	chr7:22196980-22379656	chr7:1-158821424	Disease CNVs	Indels;21533027;Malaria;PCR,Delta Delta Ct
http://genome.ucsc.edu/cgi-bin/hgTracks?org=human&db=hg19&position=chr7:39323458-39401359	chr7:39323458-39401359	chr7:39323458-39401359	chr7:1-158821424	Disease CNVs	Indels;21533027;Malaria;PCR,Delta Delta Ct
http://genome.ucsc.edu/cgi-bin/hgTracks?org=human&db=hg19&position=chr8:94909743-94975130	chr8:94909743-94975130	chr8:94909743-94975130	chr8:1-146274826	Disease CNVs	Indels;21533027;Malaria;PCR,Delta Delta Ct
http://genome.ucsc.edu/cgi-bin/hgTracks?org=human&db=hg19&position=chr13:99372631-99597884	chr13:99372631-99597884	chr13:99372631-99597884	chr13:99423956-99468838	Disease CNVs	Insertion or deletion;18451855;Non-syndromic sensorineural hearing loss;MCD analysis, Agilent and NimbleGen microarrays
http://genome.ucsc.edu/cgi-bin/hgTracks?org=human&db=hg19&position=chr17:9457232-9559110	chr17:9457232-9559110	chr17:9457232-9559110	chr17:9452859-9486156	Disease CNVs	Insertion or deletion;18451855;Non-syndromic sensorineural hearing loss;MCD analysis, Agilent and NimbleGen microarrays
http://genome.ucsc.edu/cgi-bin/hgTracks?org=human&db=hg19&position=chr18:60262211-60800812	chr18:60262211-60800812	chr18:60262211-60800812	chr18:60288113-60322180	Disease CNVs	Insertion or deletion;18451855;Non-syndromic sensorineural hearing loss;MCD analysis, Agilent and NimbleGen microarrays
http://genome.ucsc.edu/cgi-bin/hgTracks?org=human&db=hg19&position=chr18:60262211-60800812	chr18:60262211-60800812	chr18:60262211-60800812	chr18:60537805-60571091	Disease CNVs	Insertion or deletion;18451855;Non-syndromic sensorineural hearing loss;MCD analysis, Agilent and NimbleGen microarrays
http://genome.ucsc.edu/cgi-bin/hgTracks?org=human&db=hg19&position=chr20:19240236-19679483	chr20:19240236-19679483	chr20:19240236-19679483	chr20:19330701-19341421	Disease CNVs	Insertion or deletion;18451855;Non-syndromic sensorineural hearing loss;MCD analysis, Agilent and NimbleGen microarrays
http://genome.ucsc.edu/cgi-bin/hgTracks?org=human&db=hg19&position=chr20:19240236-19679483	chr20:19240236-19679483	chr20:19240236-19679483	chr20:19519841-19553812	Disease CNVs	Insertion or deletion;18451855;Non-syndromic sensorineural hearing loss;MCD analysis, Agilent and NimbleGen microarrays
http://genome.ucsc.edu/cgi-bin/hgTracks?org=human&db=hg19&position=chr20:19240236-19679483	chr20:19240236-19679483	chr20:19240236-19679483	chr20:19612139-19645922	Disease CNVs	Insertion or deletion;18451855;Non-syndromic sensorineural hearing loss;MCD analysis, Agilent and NimbleGen microarrays
http://genome.ucsc.edu/cgi-bin/hgTracks?org=human&db=hg19&position=chr7:22196980-22379656	chr7:22196980-22379656	chr7:22196980-22379656	chr7:22283063-22304367	Disease CNVs	Insertion or deletion;18451855;Non-syndromic sensorineural hearing loss;MCD analysis, Agilent and NimbleGen microarrays
http://genome.ucsc.edu/cgi-bin/hgTracks?org=human&db=hg19&position=chr15:91299111-91407951	chr15:91299111-91407951	chr15:91299111-91407951	chr15:76100000-100338915	Disease CNVs	Insertion;16864856;Acute myeloid leukemia;array-CGH,Microarray BAC,fluorescence in situ hybridization(FISH),
http://genome.ucsc.edu/cgi-bin/hgTracks?org=human&db=hg19&position=chr8:94909743-94975130	chr8:94909743-94975130	chr8:94909743-94975130	chr8:45200000-146274826	Disease CNVs	Insertion;16864856;Acute myeloid leukemia;array-CGH,Microarray BAC,fluorescence in situ hybridization(FISH),
http://genome.ucsc.edu/cgi-bin/hgTracks?org=human&db=hg19&position=chr15:91299111-91407951	chr15:91299111-91407951	chr15:91299111-91407951	chr15:23300000-100338915	Disease CNVs	Insertion;18172304;Melanoma;correlated array comparative genomic hybridization (aCGH)
http://genome.ucsc.edu/cgi-bin/hgTracks?org=human&db=hg19&position=chr15:91299111-91407951	chr15:91299111-91407951	chr15:91299111-91407951	chr15:51100000-100338915	Disease CNVs	Insertion;18172304;Melanoma;correlated array comparative genomic hybridization (aCGH)
http://genome.ucsc.edu/cgi-bin/hgTracks?org=human&db=hg19&position=chr20:19240236-19679483	chr20:19240236-19679483	chr20:19240236-19679483	chr20:1-25700000	Disease CNVs	Insertion;18172304;Melanoma;correlated array comparative genomic hybridization (aCGH)
http://genome.ucsc.edu/cgi-bin/hgTracks?org=human&db=hg19&position=chr7:116243606-116380784	chr7:116243606-116380784	chr7:116243606-116380784	chr7:1-158821424	Disease CNVs	Insertion;18172304;Melanoma;correlated array comparative genomic hybridization (aCGH)
http://genome.ucsc.edu/cgi-bin/hgTracks?org=human&db=hg19&position=chr7:116243606-116380784	chr7:116243606-116380784	chr7:116243606-116380784	chr7:37800000-158821424	Disease CNVs	Insertion;18172304;Melanoma;correlated array comparative genomic hybridization (aCGH)
http://genome.ucsc.edu/cgi-bin/hgTracks?org=human&db=hg19&position=chr7:116243606-116380784	chr7:116243606-116380784	chr7:116243606-116380784	chr7:88000000-158821424	Disease CNVs	Insertion;18172304;Melanoma;correlated array comparative genomic hybridization (aCGH)
http://genome.ucsc.edu/cgi-bin/hgTracks?org=human&db=hg19&position=chr7:116243606-116380784	chr7:116243606-116380784	chr7:116243606-116380784	chr7:97900000-158821424	Disease CNVs	Insertion;18172304;Melanoma;correlated array comparative genomic hybridization (aCGH)
http://genome.ucsc.edu/cgi-bin/hgTracks?org=human&db=hg19&position=chr7:22196980-22379656	chr7:22196980-22379656	chr7:22196980-22379656	chr7:1-158821424	Disease CNVs	Insertion;18172304;Melanoma;correlated array comparative genomic hybridization (aCGH)
http://genome.ucsc.edu/cgi-bin/hgTracks?org=human&db=hg19&position=chr7:39323458-39401359	chr7:39323458-39401359	chr7:39323458-39401359	chr7:1-158821424	Disease CNVs	Insertion;18172304;Melanoma;correlated array comparative genomic hybridization (aCGH)
http://genome.ucsc.edu/cgi-bin/hgTracks?org=human&db=hg19&position=chr7:39323458-39401359	chr7:39323458-39401359	chr7:39323458-39401359	chr7:37800000-158821424	Disease CNVs	Insertion;18172304;Melanoma;correlated array comparative genomic hybridization (aCGH)
http://genome.ucsc.edu/cgi-bin/hgTracks?org=human&db=hg19&position=chr13:92746849-92909195	chr13:92746849-92909195	chr13:92746849-92909195	chr13:77800000-100500000	Disease CNVs	Insertion;18698080;Burkitt's lymphoma;comparative genomic hybridization and gene expression profiling
http://genome.ucsc.edu/cgi-bin/hgTracks?org=human&db=hg19&position=chr13:99372631-99597884	chr13:99372631-99597884	chr13:99372631-99597884	chr13:77800000-100500000	Disease CNVs	Insertion;18698080;Burkitt's lymphoma;comparative genomic hybridization and gene expression profiling
http://genome.ucsc.edu/cgi-bin/hgTracks?org=human&db=hg19&position=chr18:60262211-60800812	chr18:60262211-60800812	chr18:60262211-60800812	chr18:41800000-76117153	Disease CNVs	Insertion;18698080;Burkitt's lymphoma;comparative genomic hybridization and gene expression profiling
http://genome.ucsc.edu/cgi-bin/hgTracks?org=human&db=hg19&position=chr7:116243606-116380784	chr7:116243606-116380784	chr7:116243606-116380784	chr7:59100000-158821424	Disease CNVs	Insertion;18698080;Burkitt's lymphoma;comparative genomic hybridization and gene expression profiling
http://genome.ucsc.edu/cgi-bin/hgTracks?org=human&db=hg19&position=chr8:94909743-94975130	chr8:94909743-94975130	chr8:94909743-94975130	chr8:71300000-146274826	Disease CNVs	Insertion;18698080;Burkitt's lymphoma;comparative genomic hybridization and gene expression profiling
http://genome.ucsc.edu/cgi-bin/hgTracks?org=human&db=hg19&position=chr13:92746849-92909195	chr13:92746849-92909195	chr13:92746849-92909195	chr13:92825034-92825236	Disease CNVs	Insertion;22037309;Non-syndromic sensorineural hearing loss;PCR amplification and capillary sequencing
http://genome.ucsc.edu/cgi-bin/hgTracks?org=human&db=hg19&position=chr13:92746849-92909195	chr13:92746849-92909195	chr13:92746849-92909195	chr13:92825250-92825347	Disease CNVs	Insertion;22037309;Non-syndromic sensorineural hearing loss;PCR amplification and capillary sequencing
http://genome.ucsc.edu/cgi-bin/hgTracks?org=human&db=hg19&position=chr13:92746849-92909195	chr13:92746849-92909195	chr13:92746849-92909195	chr13:92875269-92875369	Disease CNVs	Insertion;22037309;Non-syndromic sensorineural hearing loss;PCR amplification and capillary sequencing
http://genome.ucsc.edu/cgi-bin/hgTracks?org=human&db=hg19&position=chr13:99372631-99597884	chr13:99372631-99597884	chr13:99372631-99597884	chr13:99480449-99480537	Disease CNVs	Insertion;22037309;Non-syndromic sensorineural hearing loss;PCR amplification and capillary sequencing
http://genome.ucsc.edu/cgi-bin/hgTracks?org=human&db=hg19&position=chr15:91299111-91407951	chr15:91299111-91407951	chr15:91299111-91407951	chr15:91341706-91341806	Disease CNVs	Insertion;22037309;Non-syndromic sensorineural hearing loss;PCR amplification and capillary sequencing
http://genome.ucsc.edu/cgi-bin/hgTracks?org=human&db=hg19&position=chr15:91299111-91407951	chr15:91299111-91407951	chr15:91299111-91407951	chr15:91400632-91400664	Disease CNVs	Insertion;22037309;Non-syndromic sensorineural hearing loss;PCR amplification and capillary sequencing
http://genome.ucsc.edu/cgi-bin/hgTracks?org=human&db=hg19&position=chr18:60262211-60800812	chr18:60262211-60800812	chr18:60262211-60800812	chr18:60273984-60274084	Disease CNVs	Insertion;22037309;Non-syndromic sensorineural hearing loss;PCR amplification and capillary sequencing
http://genome.ucsc.edu/cgi-bin/hgTracks?org=human&db=hg19&position=chr18:60262211-60800812	chr18:60262211-60800812	chr18:60262211-60800812	chr18:60357409-60357507	Disease CNVs	Insertion;22037309;Non-syndromic sensorineural hearing loss;PCR amplification and capillary sequencing
http://genome.ucsc.edu/cgi-bin/hgTracks?org=human&db=hg19&position=chr18:60262211-60800812	chr18:60262211-60800812	chr18:60262211-60800812	chr18:60450270-60450427	Disease CNVs	Insertion;22037309;Non-syndromic sensorineural hearing loss;PCR amplification and capillary sequencing
http://genome.ucsc.edu/cgi-bin/hgTracks?org=human&db=hg19&position=chr18:60262211-60800812	chr18:60262211-60800812	chr18:60262211-60800812	chr18:60450282-60450382	Disease CNVs	Insertion;22037309;Non-syndromic sensorineural hearing loss;PCR amplification and capillary sequencing
http://genome.ucsc.edu/cgi-bin/hgTracks?org=human&db=hg19&position=chr18:60262211-60800812	chr18:60262211-60800812	chr18:60262211-60800812	chr18:60456978-60457078	Disease CNVs	Insertion;22037309;Non-syndromic sensorineural hearing loss;PCR amplification and capillary sequencing
http://genome.ucsc.edu/cgi-bin/hgTracks?org=human&db=hg19&position=chr18:60262211-60800812	chr18:60262211-60800812	chr18:60262211-60800812	chr18:60551695-60551795	Disease CNVs	Insertion;22037309;Non-syndromic sensorineural hearing loss;PCR amplification and capillary sequencing
http://genome.ucsc.edu/cgi-bin/hgTracks?org=human&db=hg19&position=chr18:60262211-60800812	chr18:60262211-60800812	chr18:60262211-60800812	chr18:60593114-60593214	Disease CNVs	Insertion;22037309;Non-syndromic sensorineural hearing loss;PCR amplification and capillary sequencing
http://genome.ucsc.edu/cgi-bin/hgTracks?org=human&db=hg19&position=chr18:60262211-60800812	chr18:60262211-60800812	chr18:60262211-60800812	chr18:60686115-60686262	Disease CNVs	Insertion;22037309;Non-syndromic sensorineural hearing loss;PCR amplification and capillary sequencing
http://genome.ucsc.edu/cgi-bin/hgTracks?org=human&db=hg19&position=chr18:60262211-60800812	chr18:60262211-60800812	chr18:60262211-60800812	chr18:60795895-60795980	Disease CNVs	Insertion;22037309;Non-syndromic sensorineural hearing loss;PCR amplification and capillary sequencing
http://genome.ucsc.edu/cgi-bin/hgTracks?org=human&db=hg19&position=chr20:19240236-19679483	chr20:19240236-19679483	chr20:19240236-19679483	chr20:19386379-19386479	Disease CNVs	Insertion;22037309;Non-syndromic sensorineural hearing loss;PCR amplification and capillary sequencing
http://genome.ucsc.edu/cgi-bin/hgTracks?org=human&db=hg19&position=chr20:19240236-19679483	chr20:19240236-19679483	chr20:19240236-19679483	chr20:19416346-19416439	Disease CNVs	Insertion;22037309;Non-syndromic sensorineural hearing loss;PCR amplification and capillary sequencing
http://genome.ucsc.edu/cgi-bin/hgTracks?org=human&db=hg19&position=chr20:19240236-19679483	chr20:19240236-19679483	chr20:19240236-19679483	chr20:19419300-19419341	Disease CNVs	Insertion;22037309;Non-syndromic sensorineural hearing loss;PCR amplification and capillary sequencing
http://genome.ucsc.edu/cgi-bin/hgTracks?org=human&db=hg19&position=chr20:19240236-19679483	chr20:19240236-19679483	chr20:19240236-19679483	chr20:19423890-19423990	Disease CNVs	Insertion;22037309;Non-syndromic sensorineural hearing loss;PCR amplification and capillary sequencing
http://genome.ucsc.edu/cgi-bin/hgTracks?org=human&db=hg19&position=chr20:19240236-19679483	chr20:19240236-19679483	chr20:19240236-19679483	chr20:19460426-19460526	Disease CNVs	Insertion;22037309;Non-syndromic sensorineural hearing loss;PCR amplification and capillary sequencing
http://genome.ucsc.edu/cgi-bin/hgTracks?org=human&db=hg19&position=chr7:116243606-116380784	chr7:116243606-116380784	chr7:116243606-116380784	chr7:116284949-116285049	Disease CNVs	Insertion;22037309;Non-syndromic sensorineural hearing loss;PCR amplification and capillary sequencing
http://genome.ucsc.edu/cgi-bin/hgTracks?org=human&db=hg19&position=chr7:22196980-22379656	chr7:22196980-22379656	chr7:22196980-22379656	chr7:22197340-22197440	Disease CNVs	Insertion;22037309;Non-syndromic sensorineural hearing loss;PCR amplification and capillary sequencing
http://genome.ucsc.edu/cgi-bin/hgTracks?org=human&db=hg19&position=chr7:22196980-22379656	chr7:22196980-22379656	chr7:22196980-22379656	chr7:22266757-22266857	Disease CNVs	Insertion;22037309;Non-syndromic sensorineural hearing loss;PCR amplification and capillary sequencing
http://genome.ucsc.edu/cgi-bin/hgTracks?org=human&db=hg19&position=chr7:22196980-22379656	chr7:22196980-22379656	chr7:22196980-22379656	chr7:22359513-22359618	Disease CNVs	Insertion;22037309;Non-syndromic sensorineural hearing loss;PCR amplification and capillary sequencing
http://genome.ucsc.edu/cgi-bin/hgTracks?org=human&db=hg19&position=chr7:39323458-39401359	chr7:39323458-39401359	chr7:39323458-39401359	chr7:39383602-39383702	Disease CNVs	Insertion;22037309;Non-syndromic sensorineural hearing loss;PCR amplification and capillary sequencing
http://genome.ucsc.edu/cgi-bin/hgTracks?org=human&db=hg19&position=chr8:94909743-94975130	chr8:94909743-94975130	chr8:94909743-94975130	chr8:1-146274826	Disease CNVs	Insertion;22037309;Non-syndromic sensorineural hearing loss;PCR amplification and capillary sequencing
http://genome.ucsc.edu/cgi-bin/hgTracks?org=human&db=hg19&position=chr13:92746849-92909195	chr13:92746849-92909195	chr13:92746849-92909195	chr13:64100000-114142980	Disease CNVs	Interstitial inverted duplication with associated terminal deletion;20606397;Non-syndromic sensorineural hearing loss;FISH and chromosome banding
http://genome.ucsc.edu/cgi-bin/hgTracks?org=human&db=hg19&position=chr13:99372631-99597884	chr13:99372631-99597884	chr13:99372631-99597884	chr13:64100000-114142980	Disease CNVs	Interstitial inverted duplication with associated terminal deletion;20606397;Non-syndromic sensorineural hearing loss;FISH and chromosome banding
http://genome.ucsc.edu/cgi-bin/hgTracks?org=human&db=hg19&position=chr8:94909743-94975130	chr8:94909743-94975130	chr8:94909743-94975130	chr8:71300000-146274826	Disease CNVs	Interstitial inverted duplication with associated terminal deletion;20606397;Non-syndromic sensorineural hearing loss;qPCR and chromosome banding
http://genome.ucsc.edu/cgi-bin/hgTracks?org=human&db=hg19&position=chr7:116243606-116380784	chr7:116243606-116380784	chr7:116243606-116380784	chr7:66100000-158821424	Disease CNVs	Inversion;22521361;Neurodevelopmental disorder;oligonucleotide aCGH
http://genome.ucsc.edu/cgi-bin/hgTracks?org=human&db=hg19&position=chr17:9457232-9559110	chr17:9457232-9559110	chr17:9457232-9559110	chr17:5762000-10559000	Disease CNVs	LOH and copy numberLOH;21297112;Colorectal cancer;50 K SNP array
http://genome.ucsc.edu/cgi-bin/hgTracks?org=human&db=hg19&position=chr17:9457232-9559110	chr17:9457232-9559110	chr17:9457232-9559110	chr17:1-16000000	Disease CNVs	LOH;16774939;Colorectal cancer;Genechip Mapping 10K early access array
http://genome.ucsc.edu/cgi-bin/hgTracks?org=human&db=hg19&position=chr18:60262211-60800812	chr18:60262211-60800812	chr18:60262211-60800812	chr18:43500000-78077248	Disease CNVs	LOH;16774939;Colorectal cancer;Genechip Mapping 10K early access array
http://genome.ucsc.edu/cgi-bin/hgTracks?org=human&db=hg19&position=chr8:94909743-94975130	chr8:94909743-94975130	chr8:94909743-94975130	chr8:93300000-117700000	Disease CNVs	LOH;16774939;Colorectal cancer;Genechip Mapping 10K early access array
http://genome.ucsc.edu/cgi-bin/hgTracks?org=human&db=hg19&position=chr13:92746849-92909195	chr13:92746849-92909195	chr13:92746849-92909195	chr13:40100000-115169878	Disease CNVs	LOH;17053054;Basal cell lymphoma;10k and 50k Affymetrix SNP arrays
http://genome.ucsc.edu/cgi-bin/hgTracks?org=human&db=hg19&position=chr13:99372631-99597884	chr13:99372631-99597884	chr13:99372631-99597884	chr13:40100000-115169878	Disease CNVs	LOH;17053054;Basal cell lymphoma;10k and 50k Affymetrix SNP arrays
http://genome.ucsc.edu/cgi-bin/hgTracks?org=human&db=hg19&position=chr13:92746849-92909195	chr13:92746849-92909195	chr13:92746849-92909195	chr13:17900000-115169878	Disease CNVs	LOH;17077331;Multiple myeloma;CGH, Real-Time PCR
http://genome.ucsc.edu/cgi-bin/hgTracks?org=human&db=hg19&position=chr13:99372631-99597884	chr13:99372631-99597884	chr13:99372631-99597884	chr13:17900000-115169878	Disease CNVs	LOH;17077331;Multiple myeloma;CGH, Real-Time PCR
http://genome.ucsc.edu/cgi-bin/hgTracks?org=human&db=hg19&position=chr17:9457232-9559110	chr17:9457232-9559110	chr17:9457232-9559110	chr17:6500000-10700000	Disease CNVs	LOH;17372589;Adenoid cystic carcinoma;Affymetrix GeneChip Human Mapping 100K Set
http://genome.ucsc.edu/cgi-bin/hgTracks?org=human&db=hg19&position=chr7:116243606-116380784	chr7:116243606-116380784	chr7:116243606-116380784	chr7:59900000-159138663	Disease CNVs	LOH;17690212;Malignant melanoma;Affymetrix 100K SNP arrays
http://genome.ucsc.edu/cgi-bin/hgTracks?org=human&db=hg19&position=chr17:9457232-9559110	chr17:9457232-9559110	chr17:9457232-9559110	chr17:1-22200000	Disease CNVs	LOH;20837533;Breast cancer;Illumina 112K SNP array
http://genome.ucsc.edu/cgi-bin/hgTracks?org=human&db=hg19&position=chr13:92746849-92909195	chr13:92746849-92909195	chr13:92746849-92909195	chr13:92170446-92881679	Disease CNVs	LOH;21211785;Normal;High-resolution SNP genotyping
http://genome.ucsc.edu/cgi-bin/hgTracks?org=human&db=hg19&position=chr13:92746849-92909195	chr13:92746849-92909195	chr13:92746849-92909195	chr13:92178460-92881679	Disease CNVs	LOH;21211785;Normal;High-resolution SNP genotyping
http://genome.ucsc.edu/cgi-bin/hgTracks?org=human&db=hg19&position=chr13:92746849-92909195	chr13:92746849-92909195	chr13:92746849-92909195	chr13:92191928-92881679	Disease CNVs	LOH;21211785;Normal;High-resolution SNP genotyping
http://genome.ucsc.edu/cgi-bin/hgTracks?org=human&db=hg19&position=chr13:92746849-92909195	chr13:92746849-92909195	chr13:92746849-92909195	chr13:92543256-93360714	Disease CNVs	LOH;21211785;Normal;High-resolution SNP genotyping
http://genome.ucsc.edu/cgi-bin/hgTracks?org=human&db=hg19&position=chr17:9457232-9559110	chr17:9457232-9559110	chr17:9457232-9559110	chr17:4983202-12108575	Disease CNVs	LOH;21211785;Normal;High-resolution SNP genotyping
http://genome.ucsc.edu/cgi-bin/hgTracks?org=human&db=hg19&position=chr17:9457232-9559110	chr17:9457232-9559110	chr17:9457232-9559110	chr17:5025557-12108575	Disease CNVs	LOH;21211785;Normal;High-resolution SNP genotyping
http://genome.ucsc.edu/cgi-bin/hgTracks?org=human&db=hg19&position=chr17:9457232-9559110	chr17:9457232-9559110	chr17:9457232-9559110	chr17:7134137-12108575	Disease CNVs	LOH;21211785;Normal;High-resolution SNP genotyping
http://genome.ucsc.edu/cgi-bin/hgTracks?org=human&db=hg19&position=chr18:60262211-60800812	chr18:60262211-60800812	chr18:60262211-60800812	chr18:58234546-76117153	Disease CNVs	LOH;21211785;Normal;High-resolution SNP genotyping
http://genome.ucsc.edu/cgi-bin/hgTracks?org=human&db=hg19&position=chr7:116243606-116380784	chr7:116243606-116380784	chr7:116243606-116380784	chr7:109239955-119526839	Disease CNVs	LOH;21211785;Normal;High-resolution SNP genotyping
http://genome.ucsc.edu/cgi-bin/hgTracks?org=human&db=hg19&position=chr18:60262211-60800812	chr18:60262211-60800812	chr18:60262211-60800812	chr18:22361000-76900000	Disease CNVs	LOH;21297112;Colorectal cancer;50 K SNP array
http://genome.ucsc.edu/cgi-bin/hgTracks?org=human&db=hg19&position=chr17:9457232-9559110	chr17:9457232-9559110	chr17:9457232-9559110	chr17:6500000-16000000	Disease CNVs	Loss and deletion;16616336;Multiple myeloma;Array CGH
http://genome.ucsc.edu/cgi-bin/hgTracks?org=human&db=hg19&position=chr13:99372631-99597884	chr13:99372631-99597884	chr13:99372631-99597884	chr13:93800000-100500000	Disease CNVs	Loss;15273396;Non-syndromic sensorineural hearing loss;oligonucleotide microarray
http://genome.ucsc.edu/cgi-bin/hgTracks?org=human&db=hg19&position=chr8:94909743-94975130	chr8:94909743-94975130	chr8:94909743-94975130	chr8:59800000-106100000	Disease CNVs	Loss;15273396;Non-syndromic sensorineural hearing loss;oligonucleotide microarray
http://genome.ucsc.edu/cgi-bin/hgTracks?org=human&db=hg19&position=chr13:92746849-92909195	chr13:92746849-92909195	chr13:92746849-92909195	chr13:55300000-95000000	Disease CNVs	Loss;16272173;Colorectal cancer;GeneChip Human Genome U133 plus 2 oligo-nucleotide microarray
http://genome.ucsc.edu/cgi-bin/hgTracks?org=human&db=hg19&position=chr13:92746849-92909195	chr13:92746849-92909195	chr13:92746849-92909195	chr13:75400000-95000000	Disease CNVs	Loss;16272173;Colorectal cancer;GeneChip Human Genome U133 plus 2 oligo-nucleotide microarray
http://genome.ucsc.edu/cgi-bin/hgTracks?org=human&db=hg19&position=chr15:91299111-91407951	chr15:91299111-91407951	chr15:91299111-91407951	chr15:19000000-102531392	Disease CNVs	Loss;16272173;Colorectal cancer;GeneChip Human Genome U133 plus 2 oligo-nucleotide microarray
http://genome.ucsc.edu/cgi-bin/hgTracks?org=human&db=hg19&position=chr17:9457232-9559110	chr17:9457232-9559110	chr17:9457232-9559110	chr17:1-24000000	Disease CNVs	Loss;16272173;Colorectal cancer;GeneChip Human Genome U133 plus 2 oligo-nucleotide microarray
http://genome.ucsc.edu/cgi-bin/hgTracks?org=human&db=hg19&position=chr17:9457232-9559110	chr17:9457232-9559110	chr17:9457232-9559110	chr17:6500000-22200000	Disease CNVs	Loss;16272173;Colorectal cancer;GeneChip Human Genome U133 plus 2 oligo-nucleotide microarray
http://genome.ucsc.edu/cgi-bin/hgTracks?org=human&db=hg19&position=chr18:60262211-60800812	chr18:60262211-60800812	chr18:60262211-60800812	chr18:17200000-78077248	Disease CNVs	Loss;16272173;Colorectal cancer;GeneChip Human Genome U133 plus 2 oligo-nucleotide microarray
http://genome.ucsc.edu/cgi-bin/hgTracks?org=human&db=hg19&position=chr18:60262211-60800812	chr18:60262211-60800812	chr18:60262211-60800812	chr18:53800000-78077248	Disease CNVs	Loss;16272173;Colorectal cancer;GeneChip Human Genome U133 plus 2 oligo-nucleotide microarray
http://genome.ucsc.edu/cgi-bin/hgTracks?org=human&db=hg19&position=chr20:19240236-19679483	chr20:19240236-19679483	chr20:19240236-19679483	chr20:1-27500000	Disease CNVs	Loss;16272173;Colorectal cancer;GeneChip Human Genome U133 plus 2 oligo-nucleotide microarray
http://genome.ucsc.edu/cgi-bin/hgTracks?org=human&db=hg19&position=chr15:91299111-91407951	chr15:91299111-91407951	chr15:91299111-91407951	chr15:20700000-102531392	Disease CNVs	Loss;16317097;Basal cell lymphoma;Array CGH
http://genome.ucsc.edu/cgi-bin/hgTracks?org=human&db=hg19&position=chr17:9457232-9559110	chr17:9457232-9559110	chr17:9457232-9559110	chr17:1-22200000	Disease CNVs	Loss;16317097;Basal cell lymphoma;Array CGH
http://genome.ucsc.edu/cgi-bin/hgTracks?org=human&db=hg19&position=chr15:91299111-91407951	chr15:91299111-91407951	chr15:91299111-91407951	chr15:20700000-102531392	Disease CNVs	Loss;16317097;Diffuse large b-cell lymphoma;Array CGH
http://genome.ucsc.edu/cgi-bin/hgTracks?org=human&db=hg19&position=chr17:9457232-9559110	chr17:9457232-9559110	chr17:9457232-9559110	chr17:1-22200000	Disease CNVs	Loss;16317097;Diffuse large b-cell lymphoma;Array CGH
http://genome.ucsc.edu/cgi-bin/hgTracks?org=human&db=hg19&position=chr17:9457232-9559110	chr17:9457232-9559110	chr17:9457232-9559110	chr17:1-11200000	Disease CNVs	Loss;16397240;Breast cancer;-
http://genome.ucsc.edu/cgi-bin/hgTracks?org=human&db=hg19&position=chr17:9457232-9559110	chr17:9457232-9559110	chr17:9457232-9559110	chr17:1-24000000	Disease CNVs	Loss;16397240;Human rectal carcinomas;oligonucleotide arrays
http://genome.ucsc.edu/cgi-bin/hgTracks?org=human&db=hg19&position=chr18:60262211-60800812	chr18:60262211-60800812	chr18:60262211-60800812	chr18:17200000-78077248	Disease CNVs	Loss;16397240;Human rectal carcinomas;oligonucleotide arrays
http://genome.ucsc.edu/cgi-bin/hgTracks?org=human&db=hg19&position=chr17:9457232-9559110	chr17:9457232-9559110	chr17:9457232-9559110	chr17:1-24000000	Disease CNVs	Loss;16461572;Breast cancer;Array CGH
http://genome.ucsc.edu/cgi-bin/hgTracks?org=human&db=hg19&position=chr17:9457232-9559110	chr17:9457232-9559110	chr17:9457232-9559110	chr17:3300000-10700000	Disease CNVs	Loss;16461572;Prostate cancer;Array CGH
http://genome.ucsc.edu/cgi-bin/hgTracks?org=human&db=hg19&position=chr7:39323458-39401359	chr7:39323458-39401359	chr7:39323458-39401359	chr7:37200000-43300000	Disease CNVs	Loss;16498392;Acute monocytic leukemia;BioPrime Array CGH
http://genome.ucsc.edu/cgi-bin/hgTracks?org=human&db=hg19&position=chr18:60262211-60800812	chr18:60262211-60800812	chr18:60262211-60800812	chr18:54400000-66900000	Disease CNVs	Loss;16573809;High-grade prostatic intraepithelial neoplasia;Array CGH
http://genome.ucsc.edu/cgi-bin/hgTracks?org=human&db=hg19&position=chr18:60262211-60800812	chr18:60262211-60800812	chr18:60262211-60800812	chr18:56200000-68700000	Disease CNVs	Loss;16573809;High-grade prostatic intraepithelial neoplasia;Array CGH
http://genome.ucsc.edu/cgi-bin/hgTracks?org=human&db=hg19&position=chr13:92746849-92909195	chr13:92746849-92909195	chr13:92746849-92909195	chr13:35500000-115169878	Disease CNVs	Loss;16573809;Prostate cancer;Array CGH
http://genome.ucsc.edu/cgi-bin/hgTracks?org=human&db=hg19&position=chr13:92746849-92909195	chr13:92746849-92909195	chr13:92746849-92909195	chr13:35500000-99300000	Disease CNVs	Loss;16573809;Prostate cancer;Array CGH
http://genome.ucsc.edu/cgi-bin/hgTracks?org=human&db=hg19&position=chr13:99372631-99597884	chr13:99372631-99597884	chr13:99372631-99597884	chr13:35500000-115169878	Disease CNVs	Loss;16573809;Prostate cancer;Array CGH
http://genome.ucsc.edu/cgi-bin/hgTracks?org=human&db=hg19&position=chr18:60262211-60800812	chr18:60262211-60800812	chr18:60262211-60800812	chr18:17200000-73100000	Disease CNVs	Loss;16573809;Prostate cancer;Array CGH
http://genome.ucsc.edu/cgi-bin/hgTracks?org=human&db=hg19&position=chr18:60262211-60800812	chr18:60262211-60800812	chr18:60262211-60800812	chr18:57100000-64900000	Disease CNVs	Loss;16573809;Prostate cancer;Array CGH
http://genome.ucsc.edu/cgi-bin/hgTracks?org=human&db=hg19&position=chr18:60262211-60800812	chr18:60262211-60800812	chr18:60262211-60800812	chr18:59000000-66800000	Disease CNVs	Loss;16573809;Prostate cancer;Array CGH
http://genome.ucsc.edu/cgi-bin/hgTracks?org=human&db=hg19&position=chr7:116243606-116380784	chr7:116243606-116380784	chr7:116243606-116380784	chr7:104500000-159138663	Disease CNVs	Loss;16573809;Prostate cancer;Array CGH
http://genome.ucsc.edu/cgi-bin/hgTracks?org=human&db=hg19&position=chr8:94909743-94975130	chr8:94909743-94975130	chr8:94909743-94975130	chr8:55500000-146364022	Disease CNVs	Loss;16573809;Prostate cancer;Array CGH
http://genome.ucsc.edu/cgi-bin/hgTracks?org=human&db=hg19&position=chr13:92746849-92909195	chr13:92746849-92909195	chr13:92746849-92909195	chr13:18400000-109100000	Disease CNVs	Loss;16608533;Breast cancer;Array CGH
http://genome.ucsc.edu/cgi-bin/hgTracks?org=human&db=hg19&position=chr13:99372631-99597884	chr13:99372631-99597884	chr13:99372631-99597884	chr13:18400000-109100000	Disease CNVs	Loss;16608533;Breast cancer;Array CGH
http://genome.ucsc.edu/cgi-bin/hgTracks?org=human&db=hg19&position=chr17:9457232-9559110	chr17:9457232-9559110	chr17:9457232-9559110	chr17:1-22100000	Disease CNVs	Loss;16608533;Breast cancer;Array CGH
http://genome.ucsc.edu/cgi-bin/hgTracks?org=human&db=hg19&position=chr18:60262211-60800812	chr18:60262211-60800812	chr18:60262211-60800812	chr18:59000000-73100000	Disease CNVs	Loss;16715129;Intracranial aneurysm;Human 1 cDNA microarray slides
http://genome.ucsc.edu/cgi-bin/hgTracks?org=human&db=hg19&position=chr13:92746849-92909195	chr13:92746849-92909195	chr13:92746849-92909195	chr13:17900000-115169878	Disease CNVs	Loss;16718352;Ependymoma;CGH
http://genome.ucsc.edu/cgi-bin/hgTracks?org=human&db=hg19&position=chr13:99372631-99597884	chr13:99372631-99597884	chr13:99372631-99597884	chr13:17900000-115169878	Disease CNVs	Loss;16718352;Ependymoma;CGH
http://genome.ucsc.edu/cgi-bin/hgTracks?org=human&db=hg19&position=chr20:19240236-19679483	chr20:19240236-19679483	chr20:19240236-19679483	chr20:17800000-27100000	Disease CNVs	Loss;16751306;Myxofibrosarcoma;Array CGH
http://genome.ucsc.edu/cgi-bin/hgTracks?org=human&db=hg19&position=chr18:60262211-60800812	chr18:60262211-60800812	chr18:60262211-60800812	chr18:60670000-71640000	Disease CNVs	Loss;16774939;Colorectal cancer;ABI PRISM 7000 Sequence Detection System
http://genome.ucsc.edu/cgi-bin/hgTracks?org=human&db=hg19&position=chr18:60262211-60800812	chr18:60262211-60800812	chr18:60262211-60800812	chr18:59000000-61600000	Disease CNVs	Loss;16891809;Gastric cancer;Array CGH
http://genome.ucsc.edu/cgi-bin/hgTracks?org=human&db=hg19&position=chr18:60262211-60800812	chr18:60262211-60800812	chr18:60262211-60800812	chr18:43500000-78077248	Disease CNVs	Loss;16974079;Endometrioid adenocarcinoma;CGH
http://genome.ucsc.edu/cgi-bin/hgTracks?org=human&db=hg19&position=chr13:92746849-92909195	chr13:92746849-92909195	chr13:92746849-92909195	chr13:18400000-105800000	Disease CNVs	Loss;16982739;Gastrointestinal stromal cancer;array CGH
http://genome.ucsc.edu/cgi-bin/hgTracks?org=human&db=hg19&position=chr13:99372631-99597884	chr13:99372631-99597884	chr13:99372631-99597884	chr13:18400000-105800000	Disease CNVs	Loss;16982739;Gastrointestinal stromal cancer;array CGH
http://genome.ucsc.edu/cgi-bin/hgTracks?org=human&db=hg19&position=chr15:91299111-91407951	chr15:91299111-91407951	chr15:91299111-91407951	chr15:28000000-100338915	Disease CNVs	Loss;16982739;Gastrointestinal stromal cancer;array CGH
http://genome.ucsc.edu/cgi-bin/hgTracks?org=human&db=hg19&position=chr17:9457232-9559110	chr17:9457232-9559110	chr17:9457232-9559110	chr17:3600000-11200000	Disease CNVs	Loss;16982739;Invasive pancreatic ductal carcinoma;array CGH
http://genome.ucsc.edu/cgi-bin/hgTracks?org=human&db=hg19&position=chr18:60262211-60800812	chr18:60262211-60800812	chr18:60262211-60800812	chr18:19000000-78077248	Disease CNVs	Loss;16982739;Invasive pancreatic ductal carcinoma;array CGH
http://genome.ucsc.edu/cgi-bin/hgTracks?org=human&db=hg19&position=chr7:22196980-22379656	chr7:22196980-22379656	chr7:22196980-22379656	chr7:1-46600000	Disease CNVs	Loss;16982739;Invasive pancreatic ductal carcinoma;array CGH
http://genome.ucsc.edu/cgi-bin/hgTracks?org=human&db=hg19&position=chr7:39323458-39401359	chr7:39323458-39401359	chr7:39323458-39401359	chr7:1-46600000	Disease CNVs	Loss;16982739;Invasive pancreatic ductal carcinoma;array CGH
http://genome.ucsc.edu/cgi-bin/hgTracks?org=human&db=hg19&position=chr15:91299111-91407951	chr15:91299111-91407951	chr15:91299111-91407951	chr15:89100000-102531392	Disease CNVs	Loss;17123091;Central neurocytomas;Array CGH, FISH, 7300 real-time PCR system QReal-Time PCR
http://genome.ucsc.edu/cgi-bin/hgTracks?org=human&db=hg19&position=chr20:19240236-19679483	chr20:19240236-19679483	chr20:19240236-19679483	chr20:1-27500000	Disease CNVs	Loss;17123091;Central neurocytomas;Array CGH, FISH, 7300 real-time PCR system QReal-Time PCR
http://genome.ucsc.edu/cgi-bin/hgTracks?org=human&db=hg19&position=chr20:19240236-19679483	chr20:19240236-19679483	chr20:19240236-19679483	chr20:12100000-21300000	Disease CNVs	Loss;17123091;Neurocytoma;Array CGH, FISH, 7300 real-time PCR system QReal-Time PCR
http://genome.ucsc.edu/cgi-bin/hgTracks?org=human&db=hg19&position=chr13:92746849-92909195	chr13:92746849-92909195	chr13:92746849-92909195	chr13:19500000-115169878	Disease CNVs	Loss;17133270;Breast cancer;Microarray-based CGH
http://genome.ucsc.edu/cgi-bin/hgTracks?org=human&db=hg19&position=chr13:99372631-99597884	chr13:99372631-99597884	chr13:99372631-99597884	chr13:19500000-115169878	Disease CNVs	Loss;17133270;Breast cancer;Microarray-based CGH
http://genome.ucsc.edu/cgi-bin/hgTracks?org=human&db=hg19&position=chr15:91299111-91407951	chr15:91299111-91407951	chr15:91299111-91407951	chr15:81700000-94300000	Disease CNVs	Loss;17133270;Breast cancer;Microarray-based CGH
http://genome.ucsc.edu/cgi-bin/hgTracks?org=human&db=hg19&position=chr15:91299111-91407951	chr15:91299111-91407951	chr15:91299111-91407951	chr15:89100000-98500000	Disease CNVs	Loss;17133270;Breast cancer;Microarray-based CGH
http://genome.ucsc.edu/cgi-bin/hgTracks?org=human&db=hg19&position=chr17:9457232-9559110	chr17:9457232-9559110	chr17:9457232-9559110	chr17:1-31800000	Disease CNVs	Loss;17133270;Breast cancer;Microarray-based CGH
http://genome.ucsc.edu/cgi-bin/hgTracks?org=human&db=hg19&position=chr18:60262211-60800812	chr18:60262211-60800812	chr18:60262211-60800812	chr18:37200000-78077248	Disease CNVs	Loss;17133270;Breast cancer;Microarray-based CGH
http://genome.ucsc.edu/cgi-bin/hgTracks?org=human&db=hg19&position=chr15:91299111-91407951	chr15:91299111-91407951	chr15:91299111-91407951	chr15:40100000-102531392	Disease CNVs	Loss;17170743;Basal cell lymphoma;CGH
http://genome.ucsc.edu/cgi-bin/hgTracks?org=human&db=hg19&position=chr17:9457232-9559110	chr17:9457232-9559110	chr17:9457232-9559110	chr17:1-24000000	Disease CNVs	Loss;17170743;Basal cell lymphoma;CGH
http://genome.ucsc.edu/cgi-bin/hgTracks?org=human&db=hg19&position=chr15:91299111-91407951	chr15:91299111-91407951	chr15:91299111-91407951	chr15:40100000-102531392	Disease CNVs	Loss;17170743;Follicular lymphoma;CGH
http://genome.ucsc.edu/cgi-bin/hgTracks?org=human&db=hg19&position=chr17:9457232-9559110	chr17:9457232-9559110	chr17:9457232-9559110	chr17:1-24000000	Disease CNVs	Loss;17170743;Follicular lymphoma;CGH
http://genome.ucsc.edu/cgi-bin/hgTracks?org=human&db=hg19&position=chr17:9457232-9559110	chr17:9457232-9559110	chr17:9457232-9559110	chr17:1-22200000	Disease CNVs	Loss;17210682;colon cancer;comparative genomic hybridization
http://genome.ucsc.edu/cgi-bin/hgTracks?org=human&db=hg19&position=chr18:60262211-60800812	chr18:60262211-60800812	chr18:60262211-60800812	chr18:16100000-76117153	Disease CNVs	Loss;17210682;colon cancer;comparative genomic hybridization
http://genome.ucsc.edu/cgi-bin/hgTracks?org=human&db=hg19&position=chr18:60262211-60800812	chr18:60262211-60800812	chr18:60262211-60800812	chr18:16100000-76117153	Disease CNVs	Loss;17285580;Oligodendroglial tumors;CGH
http://genome.ucsc.edu/cgi-bin/hgTracks?org=human&db=hg19&position=chr13:92746849-92909195	chr13:92746849-92909195	chr13:92746849-92909195	chr13:16000000-114142980	Disease CNVs	Loss;17387387;Astrocytoma;CGH
http://genome.ucsc.edu/cgi-bin/hgTracks?org=human&db=hg19&position=chr13:99372631-99597884	chr13:99372631-99597884	chr13:99372631-99597884	chr13:16000000-114142980	Disease CNVs	Loss;17387387;Astrocytoma;CGH
http://genome.ucsc.edu/cgi-bin/hgTracks?org=human&db=hg19&position=chr17:9457232-9559110	chr17:9457232-9559110	chr17:9457232-9559110	chr17:1-22200000	Disease CNVs	Loss;17387387;Astrocytoma;CGH
http://genome.ucsc.edu/cgi-bin/hgTracks?org=human&db=hg19&position=chr13:92746849-92909195	chr13:92746849-92909195	chr13:92746849-92909195	chr13:16000000-114142980	Disease CNVs	Loss;17387387;Glioblastoma multiforme;CGH
http://genome.ucsc.edu/cgi-bin/hgTracks?org=human&db=hg19&position=chr13:99372631-99597884	chr13:99372631-99597884	chr13:99372631-99597884	chr13:16000000-114142980	Disease CNVs	Loss;17387387;Glioblastoma multiforme;CGH
http://genome.ucsc.edu/cgi-bin/hgTracks?org=human&db=hg19&position=chr8:94909743-94975130	chr8:94909743-94975130	chr8:94909743-94975130	chr8:71300000-146274826	Disease CNVs	Loss;17393978;Breast cancer;Conventional CGH
http://genome.ucsc.edu/cgi-bin/hgTracks?org=human&db=hg19&position=chr17:9457232-9559110	chr17:9457232-9559110	chr17:9457232-9559110	chr17:7054388-16263388	Disease CNVs	Loss;17550852;Multiple myeloma;Human Genome CGH 44k microarrays
http://genome.ucsc.edu/cgi-bin/hgTracks?org=human&db=hg19&position=chr13:99372631-99597884	chr13:99372631-99597884	chr13:99372631-99597884	chr13:93800000-100500000	Disease CNVs	Loss;17603634;Breast cancer;Human 19K cDNA single-spot arrays
http://genome.ucsc.edu/cgi-bin/hgTracks?org=human&db=hg19&position=chr17:9457232-9559110	chr17:9457232-9559110	chr17:9457232-9559110	chr17:1-11200000	Disease CNVs	Loss;17603634;Breast cancer;Human 19K cDNA single-spot arrays
http://genome.ucsc.edu/cgi-bin/hgTracks?org=human&db=hg19&position=chr17:9457232-9559110	chr17:9457232-9559110	chr17:9457232-9559110	chr17:1-15900000	Disease CNVs	Loss;17603634;Breast cancer;Human 19K cDNA single-spot arrays
http://genome.ucsc.edu/cgi-bin/hgTracks?org=human&db=hg19&position=chr18:60262211-60800812	chr18:60262211-60800812	chr18:60262211-60800812	chr18:23300000-71300000	Disease CNVs	Loss;17603634;Breast cancer;Human 19K cDNA single-spot arrays
http://genome.ucsc.edu/cgi-bin/hgTracks?org=human&db=hg19&position=chr18:60262211-60800812	chr18:60262211-60800812	chr18:60262211-60800812	chr18:59800000-71300000	Disease CNVs	Loss;17603634;Breast cancer;Human 19K cDNA single-spot arrays
http://genome.ucsc.edu/cgi-bin/hgTracks?org=human&db=hg19&position=chr17:9457232-9559110	chr17:9457232-9559110	chr17:9457232-9559110	chr17:1-10700000	Disease CNVs	Loss;17641416;Intracranial arachnoid cysts;34 larynx and 22 pharynx carcinomas
http://genome.ucsc.edu/cgi-bin/hgTracks?org=human&db=hg19&position=chr17:9457232-9559110	chr17:9457232-9559110	chr17:9457232-9559110	chr17:1-10700000	Disease CNVs	Loss;17728785;Primary mediastinal b-cell lymphoma;Array CGH
http://genome.ucsc.edu/cgi-bin/hgTracks?org=human&db=hg19&position=chr8:94909743-94975130	chr8:94909743-94975130	chr8:94909743-94975130	chr8:93300000-99000000	Disease CNVs	Loss;17847001;Mental retardation;Array CGH
http://genome.ucsc.edu/cgi-bin/hgTracks?org=human&db=hg19&position=chr13:92746849-92909195	chr13:92746849-92909195	chr13:92746849-92909195	chr13:50900000-115169878	Disease CNVs	Loss;17908304;Gastric cancer;5K BAC array CGH
http://genome.ucsc.edu/cgi-bin/hgTracks?org=human&db=hg19&position=chr13:92746849-92909195	chr13:92746849-92909195	chr13:92746849-92909195	chr13:50900000-95000000	Disease CNVs	Loss;17908304;Gastric cancer;5K BAC array CGH
http://genome.ucsc.edu/cgi-bin/hgTracks?org=human&db=hg19&position=chr13:92746849-92909195	chr13:92746849-92909195	chr13:92746849-92909195	chr13:55300000-95000000	Disease CNVs	Loss;17908304;Gastric cancer;5K BAC array CGH
http://genome.ucsc.edu/cgi-bin/hgTracks?org=human&db=hg19&position=chr13:92746849-92909195	chr13:92746849-92909195	chr13:92746849-92909195	chr13:79000000-115169878	Disease CNVs	Loss;17908304;Gastric cancer;5K BAC array CGH
http://genome.ucsc.edu/cgi-bin/hgTracks?org=human&db=hg19&position=chr13:92746849-92909195	chr13:92746849-92909195	chr13:92746849-92909195	chr13:79000000-95000000	Disease CNVs	Loss;17908304;Gastric cancer;5K BAC array CGH
http://genome.ucsc.edu/cgi-bin/hgTracks?org=human&db=hg19&position=chr13:92746849-92909195	chr13:92746849-92909195	chr13:92746849-92909195	chr13:79000000-98200000	Disease CNVs	Loss;17908304;Gastric cancer;5K BAC array CGH
http://genome.ucsc.edu/cgi-bin/hgTracks?org=human&db=hg19&position=chr13:99372631-99597884	chr13:99372631-99597884	chr13:99372631-99597884	chr13:50900000-115169878	Disease CNVs	Loss;17908304;Gastric cancer;5K BAC array CGH
http://genome.ucsc.edu/cgi-bin/hgTracks?org=human&db=hg19&position=chr13:99372631-99597884	chr13:99372631-99597884	chr13:99372631-99597884	chr13:79000000-115169878	Disease CNVs	Loss;17908304;Gastric cancer;5K BAC array CGH
http://genome.ucsc.edu/cgi-bin/hgTracks?org=human&db=hg19&position=chr13:92746849-92909195	chr13:92746849-92909195	chr13:92746849-92909195	chr13:1-115169878	Disease CNVs	Loss;17937814;High-proliferative meningiomas;Array CGH
http://genome.ucsc.edu/cgi-bin/hgTracks?org=human&db=hg19&position=chr13:99372631-99597884	chr13:99372631-99597884	chr13:99372631-99597884	chr13:1-115169878	Disease CNVs	Loss;17937814;High-proliferative meningiomas;Array CGH
http://genome.ucsc.edu/cgi-bin/hgTracks?org=human&db=hg19&position=chr18:60262211-60800812	chr18:60262211-60800812	chr18:60262211-60800812	chr18:17200000-78077248	Disease CNVs	Loss;18056178;Medulloblastoma;Array CGH
http://genome.ucsc.edu/cgi-bin/hgTracks?org=human&db=hg19&position=chr7:22196980-22379656	chr7:22196980-22379656	chr7:22196980-22379656	chr7:1-59900000	Disease CNVs	Loss;18056178;Medulloblastoma;Array CGH
http://genome.ucsc.edu/cgi-bin/hgTracks?org=human&db=hg19&position=chr7:39323458-39401359	chr7:39323458-39401359	chr7:39323458-39401359	chr7:1-59900000	Disease CNVs	Loss;18056178;Medulloblastoma;Array CGH
http://genome.ucsc.edu/cgi-bin/hgTracks?org=human&db=hg19&position=chr18:60262211-60800812	chr18:60262211-60800812	chr18:60262211-60800812	chr18:35500000-76117153	Disease CNVs	Loss;18059402;Seminomas;CGH, Comparative expressed sequence hybridisation
http://genome.ucsc.edu/cgi-bin/hgTracks?org=human&db=hg19&position=chr18:60262211-60800812	chr18:60262211-60800812	chr18:60262211-60800812	chr18:46400000-76117153	Disease CNVs	Loss;18059402;Testicular germ cell tumor;CGH, Comparative expressed sequence hybridisation
http://genome.ucsc.edu/cgi-bin/hgTracks?org=human&db=hg19&position=chr18:60262211-60800812	chr18:60262211-60800812	chr18:60262211-60800812	chr18:56200000-78077248	Disease CNVs	Loss;18179710;Anaplastic large cell lymphoma;Array CGH
http://genome.ucsc.edu/cgi-bin/hgTracks?org=human&db=hg19&position=chr18:60262211-60800812	chr18:60262211-60800812	chr18:60262211-60800812	chr18:56200000-78077248	Disease CNVs	Loss;18179710;Hodgkin's lymphoma;Array CGH
http://genome.ucsc.edu/cgi-bin/hgTracks?org=human&db=hg19&position=chr17:9457232-9559110	chr17:9457232-9559110	chr17:9457232-9559110	chr17:6277000-18845000	Disease CNVs	Loss;18332873;Adenoid cystic carcinoma;oligo 44k CGH Agilent micro arrays
http://genome.ucsc.edu/cgi-bin/hgTracks?org=human&db=hg19&position=chr13:99372631-99597884	chr13:99372631-99597884	chr13:99372631-99597884	chr13:93889000-103489000	Disease CNVs	Loss;18367492;low-grade B-cell lymphoma tumor;Array CGH
http://genome.ucsc.edu/cgi-bin/hgTracks?org=human&db=hg19&position=chr17:9457232-9559110	chr17:9457232-9559110	chr17:9457232-9559110	chr17:49000-9649000	Disease CNVs	Loss;18367492;low-grade B-cell lymphoma tumor;Array CGH
http://genome.ucsc.edu/cgi-bin/hgTracks?org=human&db=hg19&position=chr7:116243606-116380784	chr7:116243606-116380784	chr7:116243606-116380784	chr7:108035000-117635000	Disease CNVs	Loss;18367492;low-grade B-cell lymphoma tumor;Array CGH
http://genome.ucsc.edu/cgi-bin/hgTracks?org=human&db=hg19&position=chr7:116243606-116380784	chr7:116243606-116380784	chr7:116243606-116380784	chr7:107400000-127100000	Disease CNVs	Loss;18414403;Autism;References
http://genome.ucsc.edu/cgi-bin/hgTracks?org=human&db=hg19&position=chr13:92746849-92909195	chr13:92746849-92909195	chr13:92746849-92909195	chr13:19500000-115169878	Disease CNVs	Loss;18604193;Myoepithelioma;Array CGH
http://genome.ucsc.edu/cgi-bin/hgTracks?org=human&db=hg19&position=chr13:99372631-99597884	chr13:99372631-99597884	chr13:99372631-99597884	chr13:19500000-115169878	Disease CNVs	Loss;18604193;Myoepithelioma;Array CGH
http://genome.ucsc.edu/cgi-bin/hgTracks?org=human&db=hg19&position=chr13:92746849-92909195	chr13:92746849-92909195	chr13:92746849-92909195	chr13:32572850-113351493	Disease CNVs	Loss;18632612;Prostate cancer;Array CGH
http://genome.ucsc.edu/cgi-bin/hgTracks?org=human&db=hg19&position=chr13:92746849-92909195	chr13:92746849-92909195	chr13:92746849-92909195	chr13:52183617-113351493	Disease CNVs	Loss;18632612;Prostate cancer;Array CGH
http://genome.ucsc.edu/cgi-bin/hgTracks?org=human&db=hg19&position=chr13:92746849-92909195	chr13:92746849-92909195	chr13:92746849-92909195	chr13:80203300-93116600	Disease CNVs	Loss;18632612;Prostate cancer;Array CGH
http://genome.ucsc.edu/cgi-bin/hgTracks?org=human&db=hg19&position=chr13:99372631-99597884	chr13:99372631-99597884	chr13:99372631-99597884	chr13:32572850-113351493	Disease CNVs	Loss;18632612;Prostate cancer;Array CGH
http://genome.ucsc.edu/cgi-bin/hgTracks?org=human&db=hg19&position=chr13:99372631-99597884	chr13:99372631-99597884	chr13:99372631-99597884	chr13:52183617-113351493	Disease CNVs	Loss;18632612;Prostate cancer;Array CGH
http://genome.ucsc.edu/cgi-bin/hgTracks?org=human&db=hg19&position=chr17:9457232-9559110	chr17:9457232-9559110	chr17:9457232-9559110	chr17:1335633-21191548	Disease CNVs	Loss;18632612;Prostate cancer;Array CGH
http://genome.ucsc.edu/cgi-bin/hgTracks?org=human&db=hg19&position=chr20:19240236-19679483	chr20:19240236-19679483	chr20:19240236-19679483	chr20:6090695-24282120	Disease CNVs	Loss;18632612;Prostate cancer;Array CGH
http://genome.ucsc.edu/cgi-bin/hgTracks?org=human&db=hg19&position=chr7:39323458-39401359	chr7:39323458-39401359	chr7:39323458-39401359	chr7:35648493-42617046	Disease CNVs	Loss;18632612;Prostate cancer;Array CGH
http://genome.ucsc.edu/cgi-bin/hgTracks?org=human&db=hg19&position=chr17:9457232-9559110	chr17:9457232-9559110	chr17:9457232-9559110	chr17:6800000-11200000	Disease CNVs	Loss;18663352;Barrett's adenocarcinoma;FISH
http://genome.ucsc.edu/cgi-bin/hgTracks?org=human&db=hg19&position=chr17:9457232-9559110	chr17:9457232-9559110	chr17:9457232-9559110	chr17:1-10700000	Disease CNVs	Loss;18765545;Renal cell carcinoma;MCG Whole Genome Array-4500
http://genome.ucsc.edu/cgi-bin/hgTracks?org=human&db=hg19&position=chr17:9457232-9559110	chr17:9457232-9559110	chr17:9457232-9559110	chr17:1-16000000	Disease CNVs	Loss;18803288;Hepatocellular carcinoma;Array CGH
http://genome.ucsc.edu/cgi-bin/hgTracks?org=human&db=hg19&position=chr15:91299111-91407951	chr15:91299111-91407951	chr15:91299111-91407951	chr15:78300000-102531392	Disease CNVs	Loss;18820669;Esophageal adenocarcinoma;MLPA
http://genome.ucsc.edu/cgi-bin/hgTracks?org=human&db=hg19&position=chr18:60262211-60800812	chr18:60262211-60800812	chr18:60262211-60800812	chr18:60790578-60986613	Disease CNVs	Loss;18820669;Esophageal adenocarcinoma;MLPA
http://genome.ucsc.edu/cgi-bin/hgTracks?org=human&db=hg19&position=chr17:9457232-9559110	chr17:9457232-9559110	chr17:9457232-9559110	chr17:1-41900000	Disease CNVs	Loss;18922857;Chronic lymphocytic leukemia;ligonucleotide microarray analysis (ROMA)
http://genome.ucsc.edu/cgi-bin/hgTracks?org=human&db=hg19&position=chr13:99372631-99597884	chr13:99372631-99597884	chr13:99372631-99597884	chr13:99300000-101700000	Disease CNVs	Loss;19029149;Mantle cell lymphoma;Array CGH
http://genome.ucsc.edu/cgi-bin/hgTracks?org=human&db=hg19&position=chr17:9457232-9559110	chr17:9457232-9559110	chr17:9457232-9559110	chr17:9024661-9846646	Disease CNVs	Loss;19077451;Pancreatic ductal adenocarcinoma;Array CGH
http://genome.ucsc.edu/cgi-bin/hgTracks?org=human&db=hg19&position=chr13:99372631-99597884	chr13:99372631-99597884	chr13:99372631-99597884	chr13:93800000-114142980	Disease CNVs	Loss;19087340;Thyroid cancer;FISH
http://genome.ucsc.edu/cgi-bin/hgTracks?org=human&db=hg19&position=chr18:60262211-60800812	chr18:60262211-60800812	chr18:60262211-60800812	chr18:23300000-71300000	Disease CNVs	Loss;19087340;Thyroid cancer;FISH
http://genome.ucsc.edu/cgi-bin/hgTracks?org=human&db=hg19&position=chr18:60262211-60800812	chr18:60262211-60800812	chr18:60262211-60800812	chr18:25000000-78077248	Disease CNVs	Loss;19150955;Colorectal cancer;30K oligonucleotide-based Array CGH
http://genome.ucsc.edu/cgi-bin/hgTracks?org=human&db=hg19&position=chr17:9457232-9559110	chr17:9457232-9559110	chr17:9457232-9559110	chr17:1-10700000	Disease CNVs	Loss;19261255;Breast cancer;-
http://genome.ucsc.edu/cgi-bin/hgTracks?org=human&db=hg19&position=chr15:91299111-91407951	chr15:91299111-91407951	chr15:91299111-91407951	chr15:78300000-98500000	Disease CNVs	Loss;19369631;Myofibroblastic sarcoma;CGH
http://genome.ucsc.edu/cgi-bin/hgTracks?org=human&db=hg19&position=chr17:9457232-9559110	chr17:9457232-9559110	chr17:9457232-9559110	chr17:1-10700000	Disease CNVs	Loss;19369631;Myofibroblastic sarcoma;CGH
http://genome.ucsc.edu/cgi-bin/hgTracks?org=human&db=hg19&position=chr7:39323458-39401359	chr7:39323458-39401359	chr7:39323458-39401359	chr7:37500000-43300000	Disease CNVs	Loss;19406988;T-cell acute lymphoblastic leukemia;Array-CGH
http://genome.ucsc.edu/cgi-bin/hgTracks?org=human&db=hg19&position=chr18:60262211-60800812	chr18:60262211-60800812	chr18:60262211-60800812	chr18:17908960-76089909	Disease CNVs	Loss;19417022;Barrett's syndrome;BAC array
http://genome.ucsc.edu/cgi-bin/hgTracks?org=human&db=hg19&position=chr17:9457232-9559110	chr17:9457232-9559110	chr17:9457232-9559110	chr17:6500000-10700000	Disease CNVs	Loss;19525976;Lung adenocarcinoma;Agilent 44k arrays
http://genome.ucsc.edu/cgi-bin/hgTracks?org=human&db=hg19&position=chr17:9457232-9559110	chr17:9457232-9559110	chr17:9457232-9559110	chr17:6500000-10700000	Disease CNVs	Loss;19525976;Lung cancer;Agilent 44k arrays
http://genome.ucsc.edu/cgi-bin/hgTracks?org=human&db=hg19&position=chr17:9457232-9559110	chr17:9457232-9559110	chr17:9457232-9559110	chr17:1-19680000	Disease CNVs	Loss;19759907;Burkitt's lymphoma;244 K aCGH platform
http://genome.ucsc.edu/cgi-bin/hgTracks?org=human&db=hg19&position=chr17:9457232-9559110	chr17:9457232-9559110	chr17:9457232-9559110	chr17:1-11200000	Disease CNVs	Loss;19863542;T-cell lymphomas;250k GeneChip SNP array
http://genome.ucsc.edu/cgi-bin/hgTracks?org=human&db=hg19&position=chr13:92746849-92909195	chr13:92746849-92909195	chr13:92746849-92909195	chr13:16000000-114142980	Disease CNVs	Loss;19960244;Glioblastoma multiforme;CGH
http://genome.ucsc.edu/cgi-bin/hgTracks?org=human&db=hg19&position=chr13:99372631-99597884	chr13:99372631-99597884	chr13:99372631-99597884	chr13:16000000-114142980	Disease CNVs	Loss;19960244;Glioblastoma multiforme;CGH
http://genome.ucsc.edu/cgi-bin/hgTracks?org=human&db=hg19&position=chr17:9457232-9559110	chr17:9457232-9559110	chr17:9457232-9559110	chr17:1-11200000	Disease CNVs	Loss;20015882;Myeloproliferative neoplasm;Affymetrix 250K Nsp or Sty arrays
http://genome.ucsc.edu/cgi-bin/hgTracks?org=human&db=hg19&position=chr8:94909743-94975130	chr8:94909743-94975130	chr8:94909743-94975130	chr8:59800000-106100000	Disease CNVs	Loss;20015882;Myeloproliferative neoplasm;Affymetrix 250K Nsp or Sty arrays
http://genome.ucsc.edu/cgi-bin/hgTracks?org=human&db=hg19&position=chr15:91299111-91407951	chr15:91299111-91407951	chr15:91299111-91407951	chr15:73100000-100338915	Disease CNVs	Loss;20067559;Acute lymphoblastic leukemia;Array-CGH and Metaphase-CGH
http://genome.ucsc.edu/cgi-bin/hgTracks?org=human&db=hg19&position=chr17:9457232-9559110	chr17:9457232-9559110	chr17:9457232-9559110	chr17:1-22200000	Disease CNVs	Loss;20067559;Acute lymphoblastic leukemia;Array-CGH and Metaphase-CGH
http://genome.ucsc.edu/cgi-bin/hgTracks?org=human&db=hg19&position=chr15:91299111-91407951	chr15:91299111-91407951	chr15:91299111-91407951	chr15:19000000-102531392	Disease CNVs	Loss;20470368;Gastrointestinal stromal cancer;CGH
http://genome.ucsc.edu/cgi-bin/hgTracks?org=human&db=hg19&position=chr17:9457232-9559110	chr17:9457232-9559110	chr17:9457232-9559110	chr17:572226-21191548	Disease CNVs	Loss;20724749;Acute myeloid leukemia;FISH
http://genome.ucsc.edu/cgi-bin/hgTracks?org=human&db=hg19&position=chr7:116243606-116380784	chr7:116243606-116380784	chr7:116243606-116380784	chr7:92302000-156450000	Disease CNVs	Loss;20729466;Acute myeloid leukemia;Affymetrix SNP 6.0 arrays
http://genome.ucsc.edu/cgi-bin/hgTracks?org=human&db=hg19&position=chr13:92746849-92909195	chr13:92746849-92909195	chr13:92746849-92909195	chr13:48900000-97000000	Disease CNVs	Loss;20802469;Metanephric adenoma;Oligo aCGH
http://genome.ucsc.edu/cgi-bin/hgTracks?org=human&db=hg19&position=chr18:60262211-60800812	chr18:60262211-60800812	chr18:60262211-60800812	chr18:17300000-76117153	Disease CNVs	Loss;20802469;Metanephric adenoma;Oligo aCGH
http://genome.ucsc.edu/cgi-bin/hgTracks?org=human&db=hg19&position=chr7:116243606-116380784	chr7:116243606-116380784	chr7:116243606-116380784	chr7:107200000-126900000	Disease CNVs	Loss;20802469;Metanephric adenoma;Oligo aCGH
http://genome.ucsc.edu/cgi-bin/hgTracks?org=human&db=hg19&position=chr7:116243606-116380784	chr7:116243606-116380784	chr7:116243606-116380784	chr7:77400000-126900000	Disease CNVs	Loss;20802469;Metanephric adenoma;Oligo aCGH
http://genome.ucsc.edu/cgi-bin/hgTracks?org=human&db=hg19&position=chr8:94909743-94975130	chr8:94909743-94975130	chr8:94909743-94975130	chr8:48100000-146274826	Disease CNVs	Loss;20802469;Metanephric adenoma;Oligo aCGH
http://genome.ucsc.edu/cgi-bin/hgTracks?org=human&db=hg19&position=chr13:99372631-99597884	chr13:99372631-99597884	chr13:99372631-99597884	chr13:97404021-99434703	Disease CNVs	Loss;20818650;Gastrointestinal stromal cancer;Agilent Human Genome CGH Microarray 4x44 Kit
http://genome.ucsc.edu/cgi-bin/hgTracks?org=human&db=hg19&position=chr13:99372631-99597884	chr13:99372631-99597884	chr13:99372631-99597884	chr13:96008275-114142980	Disease CNVs	Loss;20823134;Burkitt's lymphoma;250k Sty GeneChips
http://genome.ucsc.edu/cgi-bin/hgTracks?org=human&db=hg19&position=chr17:9457232-9559110	chr17:9457232-9559110	chr17:9457232-9559110	chr17:9125548-9654733	Disease CNVs	Loss;20823134;Burkitt's lymphoma;250k Sty GeneChips
http://genome.ucsc.edu/cgi-bin/hgTracks?org=human&db=hg19&position=chr18:60262211-60800812	chr18:60262211-60800812	chr18:60262211-60800812	chr18:55355976-76117153	Disease CNVs	Loss;20823134;Burkitt's lymphoma;250k Sty GeneChips
http://genome.ucsc.edu/cgi-bin/hgTracks?org=human&db=hg19&position=chr13:92746849-92909195	chr13:92746849-92909195	chr13:92746849-92909195	chr13:16000000-114142980	Disease CNVs	Loss;20844748;Ovarian cancer;Affymetrix
http://genome.ucsc.edu/cgi-bin/hgTracks?org=human&db=hg19&position=chr13:99372631-99597884	chr13:99372631-99597884	chr13:99372631-99597884	chr13:16000000-114142980	Disease CNVs	Loss;20844748;Ovarian cancer;Affymetrix
http://genome.ucsc.edu/cgi-bin/hgTracks?org=human&db=hg19&position=chr18:60262211-60800812	chr18:60262211-60800812	chr18:60262211-60800812	chr18:59800000-71300000	Disease CNVs	Loss;20844748;Ovarian cancer;Affymetrix
http://genome.ucsc.edu/cgi-bin/hgTracks?org=human&db=hg19&position=chr17:9457232-9559110	chr17:9457232-9559110	chr17:9457232-9559110	chr17:1-11200000	Disease CNVs	Loss;21062161;Cervical cancer;Affymetrix 250K NspI single nucleotide polymorphism array platform
http://genome.ucsc.edu/cgi-bin/hgTracks?org=human&db=hg19&position=chr13:92746849-92909195	chr13:92746849-92909195	chr13:92746849-92909195	chr13:1-114142980	Disease CNVs	Loss;21080181;Glioblastoma multiforme;aCGH
http://genome.ucsc.edu/cgi-bin/hgTracks?org=human&db=hg19&position=chr13:92746849-92909195	chr13:92746849-92909195	chr13:92746849-92909195	chr13:77800000-97000000	Disease CNVs	Loss;21080181;Glioblastoma multiforme;aCGH
http://genome.ucsc.edu/cgi-bin/hgTracks?org=human&db=hg19&position=chr13:99372631-99597884	chr13:99372631-99597884	chr13:99372631-99597884	chr13:1-114142980	Disease CNVs	Loss;21080181;Glioblastoma multiforme;aCGH
http://genome.ucsc.edu/cgi-bin/hgTracks?org=human&db=hg19&position=chr17:9457232-9559110	chr17:9457232-9559110	chr17:9457232-9559110	chr17:1-11200000	Disease CNVs	Loss;21080181;Glioblastoma multiforme;aCGH
http://genome.ucsc.edu/cgi-bin/hgTracks?org=human&db=hg19&position=chr18:60262211-60800812	chr18:60262211-60800812	chr18:60262211-60800812	chr18:1-76117153	Disease CNVs	Loss;21080181;Glioblastoma multiforme;aCGH
http://genome.ucsc.edu/cgi-bin/hgTracks?org=human&db=hg19&position=chr18:60262211-60800812	chr18:60262211-60800812	chr18:60262211-60800812	chr18:16100000-76117153	Disease CNVs	Loss;21080181;Glioblastoma multiforme;aCGH
http://genome.ucsc.edu/cgi-bin/hgTracks?org=human&db=hg19&position=chr18:60262211-60800812	chr18:60262211-60800812	chr18:60262211-60800812	chr18:31000000-76117153	Disease CNVs	Loss;21080181;Glioblastoma multiforme;aCGH
http://genome.ucsc.edu/cgi-bin/hgTracks?org=human&db=hg19&position=chr18:60262211-60800812	chr18:60262211-60800812	chr18:60262211-60800812	chr18:35500000-76117153	Disease CNVs	Loss;21080181;Glioblastoma multiforme;aCGH
http://genome.ucsc.edu/cgi-bin/hgTracks?org=human&db=hg19&position=chr18:60262211-60800812	chr18:60262211-60800812	chr18:60262211-60800812	chr18:54400000-76117153	Disease CNVs	Loss;21080181;Glioblastoma multiforme;aCGH
http://genome.ucsc.edu/cgi-bin/hgTracks?org=human&db=hg19&position=chr20:19240236-19679483	chr20:19240236-19679483	chr20:19240236-19679483	chr20:1-27100000	Disease CNVs	Loss;21080181;Glioblastoma multiforme;aCGH
http://genome.ucsc.edu/cgi-bin/hgTracks?org=human&db=hg19&position=chr8:94909743-94975130	chr8:94909743-94975130	chr8:94909743-94975130	chr8:45200000-146274826	Disease CNVs	Loss;21080181;Glioblastoma multiforme;aCGH
http://genome.ucsc.edu/cgi-bin/hgTracks?org=human&db=hg19&position=chr8:94909743-94975130	chr8:94909743-94975130	chr8:94909743-94975130	chr8:48100000-136500000	Disease CNVs	Loss;21080181;Glioblastoma multiforme;aCGH
http://genome.ucsc.edu/cgi-bin/hgTracks?org=human&db=hg19&position=chr13:92746849-92909195	chr13:92746849-92909195	chr13:92746849-92909195	chr13:1-114142980	Disease CNVs	Loss;21080181;Glioblastoma multiforme;conventional CGH
http://genome.ucsc.edu/cgi-bin/hgTracks?org=human&db=hg19&position=chr13:92746849-92909195	chr13:92746849-92909195	chr13:92746849-92909195	chr13:77800000-93800000	Disease CNVs	Loss;21080181;Glioblastoma multiforme;conventional CGH
http://genome.ucsc.edu/cgi-bin/hgTracks?org=human&db=hg19&position=chr13:99372631-99597884	chr13:99372631-99597884	chr13:99372631-99597884	chr13:1-114142980	Disease CNVs	Loss;21080181;Glioblastoma multiforme;conventional CGH
http://genome.ucsc.edu/cgi-bin/hgTracks?org=human&db=hg19&position=chr18:60262211-60800812	chr18:60262211-60800812	chr18:60262211-60800812	chr18:1-76117153	Disease CNVs	Loss;21080181;Glioblastoma multiforme;conventional CGH
http://genome.ucsc.edu/cgi-bin/hgTracks?org=human&db=hg19&position=chr18:60262211-60800812	chr18:60262211-60800812	chr18:60262211-60800812	chr18:16100000-76117153	Disease CNVs	Loss;21080181;Glioblastoma multiforme;conventional CGH
http://genome.ucsc.edu/cgi-bin/hgTracks?org=human&db=hg19&position=chr18:60262211-60800812	chr18:60262211-60800812	chr18:60262211-60800812	chr18:35500000-76117153	Disease CNVs	Loss;21080181;Glioblastoma multiforme;conventional CGH
http://genome.ucsc.edu/cgi-bin/hgTracks?org=human&db=hg19&position=chr20:19240236-19679483	chr20:19240236-19679483	chr20:19240236-19679483	chr20:1-27100000	Disease CNVs	Loss;21080181;Glioblastoma multiforme;conventional CGH
http://genome.ucsc.edu/cgi-bin/hgTracks?org=human&db=hg19&position=chr8:94909743-94975130	chr8:94909743-94975130	chr8:94909743-94975130	chr8:17300000-112200000	Disease CNVs	Loss;21080181;Glioblastoma multiforme;conventional CGH
http://genome.ucsc.edu/cgi-bin/hgTracks?org=human&db=hg19&position=chr18:60262211-60800812	chr18:60262211-60800812	chr18:60262211-60800812	chr18:52000000-76117153	Disease CNVs	Loss;21080181;Glioblastoma;conventional CGH
http://genome.ucsc.edu/cgi-bin/hgTracks?org=human&db=hg19&position=chr18:60262211-60800812	chr18:60262211-60800812	chr18:60262211-60800812	chr18:59800000-76117153	Disease CNVs	Loss;21085701;Malignant fibrous histiocytomas;aCGH
http://genome.ucsc.edu/cgi-bin/hgTracks?org=human&db=hg19&position=chr17:9457232-9559110	chr17:9457232-9559110	chr17:9457232-9559110	chr17:18900-9728900	Disease CNVs	Loss;21115979;Basal cell lymphoma;Affymetrix Human Mapping 250K SNP arrays
http://genome.ucsc.edu/cgi-bin/hgTracks?org=human&db=hg19&position=chr18:60262211-60800812	chr18:60262211-60800812	chr18:60262211-60800812	chr18:47087101-63872069	Disease CNVs	Loss;21147756;Developmental delay;affymetrix genechip 500K/SNP 6.76 array
http://genome.ucsc.edu/cgi-bin/hgTracks?org=human&db=hg19&position=chr17:9457232-9559110	chr17:9457232-9559110	chr17:9457232-9559110	chr17:29169-20234630	Disease CNVs	Loss;21177765;Urothelial carcinoma;array CGH validated by FISH
http://genome.ucsc.edu/cgi-bin/hgTracks?org=human&db=hg19&position=chr18:60262211-60800812	chr18:60262211-60800812	chr18:60262211-60800812	chr18:23887204-76111023	Disease CNVs	Loss;21177765;Urothelial carcinoma;array CGH validated by FISH
http://genome.ucsc.edu/cgi-bin/hgTracks?org=human&db=hg19&position=chr17:9457232-9559110	chr17:9457232-9559110	chr17:9457232-9559110	chr17:1-11200000	Disease CNVs	Loss;21183584;Cancer;array-based techniques
http://genome.ucsc.edu/cgi-bin/hgTracks?org=human&db=hg19&position=chr13:92746849-92909195	chr13:92746849-92909195	chr13:92746849-92909195	chr13:92854589-92855589	Disease CNVs	Loss;21215367;Osteosarcoma;References
http://genome.ucsc.edu/cgi-bin/hgTracks?org=human&db=hg19&position=chr13:92746849-92909195	chr13:92746849-92909195	chr13:92746849-92909195	chr13:52200000-114142980	Disease CNVs	Loss;21253554;Liposarcoma;FISH, CGH
http://genome.ucsc.edu/cgi-bin/hgTracks?org=human&db=hg19&position=chr13:99372631-99597884	chr13:99372631-99597884	chr13:99372631-99597884	chr13:52200000-114142980	Disease CNVs	Loss;21253554;Liposarcoma;FISH, CGH
http://genome.ucsc.edu/cgi-bin/hgTracks?org=human&db=hg19&position=chr13:92746849-92909195	chr13:92746849-92909195	chr13:92746849-92909195	chr13:16000000-114142980	Disease CNVs	Loss;21264507;Breast cancer;aCGH
http://genome.ucsc.edu/cgi-bin/hgTracks?org=human&db=hg19&position=chr13:99372631-99597884	chr13:99372631-99597884	chr13:99372631-99597884	chr13:16000000-114142980	Disease CNVs	Loss;21264507;Breast cancer;aCGH
http://genome.ucsc.edu/cgi-bin/hgTracks?org=human&db=hg19&position=chr15:91299111-91407951	chr15:91299111-91407951	chr15:91299111-91407951	chr15:17000000-100338915	Disease CNVs	Loss;21264507;Breast cancer;aCGH
http://genome.ucsc.edu/cgi-bin/hgTracks?org=human&db=hg19&position=chr17:9457232-9559110	chr17:9457232-9559110	chr17:9457232-9559110	chr17:1-22200000	Disease CNVs	Loss;21264507;Breast cancer;aCGH
http://genome.ucsc.edu/cgi-bin/hgTracks?org=human&db=hg19&position=chr18:60262211-60800812	chr18:60262211-60800812	chr18:60262211-60800812	chr18:16100000-76117153	Disease CNVs	Loss;21264507;Breast cancer;aCGH
http://genome.ucsc.edu/cgi-bin/hgTracks?org=human&db=hg19&position=chr20:19240236-19679483	chr20:19240236-19679483	chr20:19240236-19679483	chr20:1-27100000	Disease CNVs	Loss;21264507;Breast cancer;aCGH
http://genome.ucsc.edu/cgi-bin/hgTracks?org=human&db=hg19&position=chr7:116243606-116380784	chr7:116243606-116380784	chr7:116243606-116380784	chr7:59100000-158821424	Disease CNVs	Loss;21264507;Breast cancer;aCGH
http://genome.ucsc.edu/cgi-bin/hgTracks?org=human&db=hg19&position=chr7:22196980-22379656	chr7:22196980-22379656	chr7:22196980-22379656	chr7:1-59100000	Disease CNVs	Loss;21264507;Breast cancer;aCGH
http://genome.ucsc.edu/cgi-bin/hgTracks?org=human&db=hg19&position=chr7:39323458-39401359	chr7:39323458-39401359	chr7:39323458-39401359	chr7:1-59100000	Disease CNVs	Loss;21264507;Breast cancer;aCGH
http://genome.ucsc.edu/cgi-bin/hgTracks?org=human&db=hg19&position=chr17:9457232-9559110	chr17:9457232-9559110	chr17:9457232-9559110	chr17:1-22200000	Disease CNVs	Loss;21292688;Medulloblastoma;FISH
http://genome.ucsc.edu/cgi-bin/hgTracks?org=human&db=hg19&position=chr13:92746849-92909195	chr13:92746849-92909195	chr13:92746849-92909195	chr13:79939959-93658845	Disease CNVs	Loss;21343371;Ovarian clear cell carcinoma;Affymetrix U133 Plus 2.0 and SNP 6.0 oligonucleotide arrays
http://genome.ucsc.edu/cgi-bin/hgTracks?org=human&db=hg19&position=chr18:60262211-60800812	chr18:60262211-60800812	chr18:60262211-60800812	chr18:55203269-62178149	Disease CNVs	Loss;21364760;Breast cancer;sequencing by Illumina Genome Analyzer
http://genome.ucsc.edu/cgi-bin/hgTracks?org=human&db=hg19&position=chr18:60262211-60800812	chr18:60262211-60800812	chr18:60262211-60800812	chr18:58752616-61093133	Disease CNVs	Loss;21364760;Breast cancer;sequencing by Illumina Genome Analyzer
http://genome.ucsc.edu/cgi-bin/hgTracks?org=human&db=hg19&position=chr18:60262211-60800812	chr18:60262211-60800812	chr18:60262211-60800812	chr18:59357646-61545481	Disease CNVs	Loss;21364760;Breast cancer;sequencing by Illumina Genome Analyzer
http://genome.ucsc.edu/cgi-bin/hgTracks?org=human&db=hg19&position=chr20:19240236-19679483	chr20:19240236-19679483	chr20:19240236-19679483	chr20:19581934-19605067	Disease CNVs	Loss;21368824;early-passage human iPS cells;Affymetrix SNP array 6.0
http://genome.ucsc.edu/cgi-bin/hgTracks?org=human&db=hg19&position=chr7:39323458-39401359	chr7:39323458-39401359	chr7:39323458-39401359	chr7:39336407-39353331	Disease CNVs	Loss;21368824;early-passage human iPS cells;Affymetrix SNP array 6.0
http://genome.ucsc.edu/cgi-bin/hgTracks?org=human&db=hg19&position=chr7:116243606-116380784	chr7:116243606-116380784	chr7:116243606-116380784	chr7:97199324-142723486	Disease CNVs	Loss;21384125;Chronic myeloid leukemia;SNP 6.0 Array
http://genome.ucsc.edu/cgi-bin/hgTracks?org=human&db=hg19&position=chr18:60262211-60800812	chr18:60262211-60800812	chr18:60262211-60800812	chr18:24990733-76110993	Disease CNVs	Loss;21386901;Oral cancer;105K CGH oligonucleotide array
http://genome.ucsc.edu/cgi-bin/hgTracks?org=human&db=hg19&position=chr17:9457232-9559110	chr17:9457232-9559110	chr17:9457232-9559110	chr17:8690000-15690000	Disease CNVs	Loss;21509527;Breast cancer;aCGH
http://genome.ucsc.edu/cgi-bin/hgTracks?org=human&db=hg19&position=chr17:9457232-9559110	chr17:9457232-9559110	chr17:9457232-9559110	chr17:1-10157411	Disease CNVs	Loss;21544195;Wilms tumour;250K Genotyping Arrays
http://genome.ucsc.edu/cgi-bin/hgTracks?org=human&db=hg19&position=chr17:9457232-9559110	chr17:9457232-9559110	chr17:9457232-9559110	chr17:1-20649281	Disease CNVs	Loss;21544195;Wilms tumour;250K Genotyping Arrays
http://genome.ucsc.edu/cgi-bin/hgTracks?org=human&db=hg19&position=chr17:9457232-9559110	chr17:9457232-9559110	chr17:9457232-9559110	chr17:1-21944094	Disease CNVs	Loss;21544195;Wilms tumour;250K Genotyping Arrays
http://genome.ucsc.edu/cgi-bin/hgTracks?org=human&db=hg19&position=chr17:9457232-9559110	chr17:9457232-9559110	chr17:9457232-9559110	chr17:1-41361241	Disease CNVs	Loss;21544195;Wilms tumour;250K Genotyping Arrays
http://genome.ucsc.edu/cgi-bin/hgTracks?org=human&db=hg19&position=chr20:19240236-19679483	chr20:19240236-19679483	chr20:19240236-19679483	chr20:1-21025215	Disease CNVs	Loss;21544195;Wilms tumour;250K Genotyping Arrays
http://genome.ucsc.edu/cgi-bin/hgTracks?org=human&db=hg19&position=chr20:19240236-19679483	chr20:19240236-19679483	chr20:19240236-19679483	chr20:1-24962206	Disease CNVs	Loss;21544195;Wilms tumour;250K Genotyping Arrays
http://genome.ucsc.edu/cgi-bin/hgTracks?org=human&db=hg19&position=chr7:22196980-22379656	chr7:22196980-22379656	chr7:22196980-22379656	chr7:1-46805718	Disease CNVs	Loss;21544195;Wilms tumour;250K Genotyping Arrays
http://genome.ucsc.edu/cgi-bin/hgTracks?org=human&db=hg19&position=chr7:22196980-22379656	chr7:22196980-22379656	chr7:22196980-22379656	chr7:1-55512218	Disease CNVs	Loss;21544195;Wilms tumour;250K Genotyping Arrays
http://genome.ucsc.edu/cgi-bin/hgTracks?org=human&db=hg19&position=chr7:22196980-22379656	chr7:22196980-22379656	chr7:22196980-22379656	chr7:1-57834342	Disease CNVs	Loss;21544195;Wilms tumour;250K Genotyping Arrays
http://genome.ucsc.edu/cgi-bin/hgTracks?org=human&db=hg19&position=chr7:22196980-22379656	chr7:22196980-22379656	chr7:22196980-22379656	chr7:1-69218189	Disease CNVs	Loss;21544195;Wilms tumour;250K Genotyping Arrays
http://genome.ucsc.edu/cgi-bin/hgTracks?org=human&db=hg19&position=chr7:39323458-39401359	chr7:39323458-39401359	chr7:39323458-39401359	chr7:1-46805718	Disease CNVs	Loss;21544195;Wilms tumour;250K Genotyping Arrays
http://genome.ucsc.edu/cgi-bin/hgTracks?org=human&db=hg19&position=chr7:39323458-39401359	chr7:39323458-39401359	chr7:39323458-39401359	chr7:1-55512218	Disease CNVs	Loss;21544195;Wilms tumour;250K Genotyping Arrays
http://genome.ucsc.edu/cgi-bin/hgTracks?org=human&db=hg19&position=chr7:39323458-39401359	chr7:39323458-39401359	chr7:39323458-39401359	chr7:1-57834342	Disease CNVs	Loss;21544195;Wilms tumour;250K Genotyping Arrays
http://genome.ucsc.edu/cgi-bin/hgTracks?org=human&db=hg19&position=chr7:39323458-39401359	chr7:39323458-39401359	chr7:39323458-39401359	chr7:1-69218189	Disease CNVs	Loss;21544195;Wilms tumour;250K Genotyping Arrays
http://genome.ucsc.edu/cgi-bin/hgTracks?org=human&db=hg19&position=chr13:92746849-92909195	chr13:92746849-92909195	chr13:92746849-92909195	chr13:75931920-101410238	Disease CNVs	Loss;21546498;Chronic lymphocytic leukemia;Affymetrix GeneChip Mapping Nsp1-1017K arrays
http://genome.ucsc.edu/cgi-bin/hgTracks?org=human&db=hg19&position=chr13:99372631-99597884	chr13:99372631-99597884	chr13:99372631-99597884	chr13:75931920-101410238	Disease CNVs	Loss;21546498;Chronic lymphocytic leukemia;Affymetrix GeneChip Mapping Nsp1-1017K arrays
http://genome.ucsc.edu/cgi-bin/hgTracks?org=human&db=hg19&position=chr15:91299111-91407951	chr15:91299111-91407951	chr15:91299111-91407951	chr15:85407940-100338915	Disease CNVs	Loss;21546498;Chronic lymphocytic leukemia;Affymetrix GeneChip Mapping Nsp1-1050K arrays
http://genome.ucsc.edu/cgi-bin/hgTracks?org=human&db=hg19&position=chr15:91299111-91407951	chr15:91299111-91407951	chr15:91299111-91407951	chr15:85921144-100338915	Disease CNVs	Loss;21546498;Chronic lymphocytic leukemia;Affymetrix GeneChip Mapping Nsp1-1051K arrays
http://genome.ucsc.edu/cgi-bin/hgTracks?org=human&db=hg19&position=chr15:91299111-91407951	chr15:91299111-91407951	chr15:91299111-91407951	chr15:89656443-92093625	Disease CNVs	Loss;21546498;Chronic lymphocytic leukemia;Affymetrix GeneChip Mapping Nsp1-1057K arrays
http://genome.ucsc.edu/cgi-bin/hgTracks?org=human&db=hg19&position=chr15:91299111-91407951	chr15:91299111-91407951	chr15:91299111-91407951	chr15:90356725-100338915	Disease CNVs	Loss;21546498;Chronic lymphocytic leukemia;Affymetrix GeneChip Mapping Nsp1-1067K arrays
http://genome.ucsc.edu/cgi-bin/hgTracks?org=human&db=hg19&position=chr17:9457232-9559110	chr17:9457232-9559110	chr17:9457232-9559110	chr17:1-22200000	Disease CNVs	Loss;21546498;Chronic lymphocytic leukemia;Affymetrix GeneChip Mapping Nsp1-1080K arrays
http://genome.ucsc.edu/cgi-bin/hgTracks?org=human&db=hg19&position=chr17:9457232-9559110	chr17:9457232-9559110	chr17:9457232-9559110	chr17:1-19505685	Disease CNVs	Loss;21546498;Chronic lymphocytic leukemia;Affymetrix GeneChip Mapping Nsp1-1081K arrays
http://genome.ucsc.edu/cgi-bin/hgTracks?org=human&db=hg19&position=chr17:9457232-9559110	chr17:9457232-9559110	chr17:9457232-9559110	chr17:1-22200000	Disease CNVs	Loss;21546498;Chronic lymphocytic leukemia;Affymetrix GeneChip Mapping Nsp1-1085K arrays
http://genome.ucsc.edu/cgi-bin/hgTracks?org=human&db=hg19&position=chr17:9457232-9559110	chr17:9457232-9559110	chr17:9457232-9559110	chr17:1-23726569	Disease CNVs	Loss;21546498;Chronic lymphocytic leukemia;Affymetrix GeneChip Mapping Nsp1-1086K arrays
http://genome.ucsc.edu/cgi-bin/hgTracks?org=human&db=hg19&position=chr17:9457232-9559110	chr17:9457232-9559110	chr17:9457232-9559110	chr17:1-22200000	Disease CNVs	Loss;21546498;Chronic lymphocytic leukemia;Affymetrix GeneChip Mapping Nsp1-1096K arrays
http://genome.ucsc.edu/cgi-bin/hgTracks?org=human&db=hg19&position=chr17:9457232-9559110	chr17:9457232-9559110	chr17:9457232-9559110	chr17:1-22200000	Disease CNVs	Loss;21546498;Chronic lymphocytic leukemia;Affymetrix GeneChip Mapping Nsp1-1097K arrays
http://genome.ucsc.edu/cgi-bin/hgTracks?org=human&db=hg19&position=chr17:9457232-9559110	chr17:9457232-9559110	chr17:9457232-9559110	chr17:1-22200000	Disease CNVs	Loss;21546498;Chronic lymphocytic leukemia;Affymetrix GeneChip Mapping Nsp1-1099K arrays
http://genome.ucsc.edu/cgi-bin/hgTracks?org=human&db=hg19&position=chr17:9457232-9559110	chr17:9457232-9559110	chr17:9457232-9559110	chr17:1-22200000	Disease CNVs	Loss;21546498;Chronic lymphocytic leukemia;Affymetrix GeneChip Mapping Nsp1-1100K arrays
http://genome.ucsc.edu/cgi-bin/hgTracks?org=human&db=hg19&position=chr17:9457232-9559110	chr17:9457232-9559110	chr17:9457232-9559110	chr17:1-18983734	Disease CNVs	Loss;21546498;Chronic lymphocytic leukemia;Affymetrix GeneChip Mapping Nsp1-1103K arrays
http://genome.ucsc.edu/cgi-bin/hgTracks?org=human&db=hg19&position=chr17:9457232-9559110	chr17:9457232-9559110	chr17:9457232-9559110	chr17:1-19125299	Disease CNVs	Loss;21546498;Chronic lymphocytic leukemia;Affymetrix GeneChip Mapping Nsp1-1107K arrays
http://genome.ucsc.edu/cgi-bin/hgTracks?org=human&db=hg19&position=chr17:9457232-9559110	chr17:9457232-9559110	chr17:9457232-9559110	chr17:1-21346127	Disease CNVs	Loss;21546498;Chronic lymphocytic leukemia;Affymetrix GeneChip Mapping Nsp1-1110K arrays
http://genome.ucsc.edu/cgi-bin/hgTracks?org=human&db=hg19&position=chr18:60262211-60800812	chr18:60262211-60800812	chr18:60262211-60800812	chr18:1-76117153	Disease CNVs	Loss;21546498;Chronic lymphocytic leukemia;Affymetrix GeneChip Mapping Nsp1-1118K arrays
http://genome.ucsc.edu/cgi-bin/hgTracks?org=human&db=hg19&position=chr18:60262211-60800812	chr18:60262211-60800812	chr18:60262211-60800812	chr18:53295269-76117153	Disease CNVs	Loss;21546498;Chronic lymphocytic leukemia;Affymetrix GeneChip Mapping Nsp1-1123K arrays
http://genome.ucsc.edu/cgi-bin/hgTracks?org=human&db=hg19&position=chr18:60262211-60800812	chr18:60262211-60800812	chr18:60262211-60800812	chr18:34062156-64186561	Disease CNVs	Loss;21546498;Chronic lymphocytic leukemia;Affymetrix GeneChip Mapping Nsp1-1126K arrays
http://genome.ucsc.edu/cgi-bin/hgTracks?org=human&db=hg19&position=chr18:60262211-60800812	chr18:60262211-60800812	chr18:60262211-60800812	chr18:1-76117153	Disease CNVs	Loss;21546498;Chronic lymphocytic leukemia;Affymetrix GeneChip Mapping Nsp1-1132K arrays
http://genome.ucsc.edu/cgi-bin/hgTracks?org=human&db=hg19&position=chr18:60262211-60800812	chr18:60262211-60800812	chr18:60262211-60800812	chr18:28610908-75156669	Disease CNVs	Loss;21546498;Chronic lymphocytic leukemia;Affymetrix GeneChip Mapping Nsp1-1135K arrays
http://genome.ucsc.edu/cgi-bin/hgTracks?org=human&db=hg19&position=chr18:60262211-60800812	chr18:60262211-60800812	chr18:60262211-60800812	chr18:1-76117153	Disease CNVs	Loss;21546498;Chronic lymphocytic leukemia;Affymetrix GeneChip Mapping Nsp1-1136K arrays
http://genome.ucsc.edu/cgi-bin/hgTracks?org=human&db=hg19&position=chr20:19240236-19679483	chr20:19240236-19679483	chr20:19240236-19679483	chr20:1-27100000	Disease CNVs	Loss;21546498;Chronic lymphocytic leukemia;Affymetrix GeneChip Mapping Nsp1-1154K arrays
http://genome.ucsc.edu/cgi-bin/hgTracks?org=human&db=hg19&position=chr7:116243606-116380784	chr7:116243606-116380784	chr7:116243606-116380784	chr7:1-158821424	Disease CNVs	Loss;21546498;Chronic lymphocytic leukemia;Affymetrix GeneChip Mapping Nsp1-550K arrays
http://genome.ucsc.edu/cgi-bin/hgTracks?org=human&db=hg19&position=chr7:22196980-22379656	chr7:22196980-22379656	chr7:22196980-22379656	chr7:1-158821424	Disease CNVs	Loss;21546498;Chronic lymphocytic leukemia;Affymetrix GeneChip Mapping Nsp1-550K arrays
http://genome.ucsc.edu/cgi-bin/hgTracks?org=human&db=hg19&position=chr7:39323458-39401359	chr7:39323458-39401359	chr7:39323458-39401359	chr7:1-158821424	Disease CNVs	Loss;21546498;Chronic lymphocytic leukemia;Affymetrix GeneChip Mapping Nsp1-550K arrays
http://genome.ucsc.edu/cgi-bin/hgTracks?org=human&db=hg19&position=chr7:116243606-116380784	chr7:116243606-116380784	chr7:116243606-116380784	chr7:107893063-139259967	Disease CNVs	Loss;21546498;Chronic lymphocytic leukemia;Affymetrix GeneChip Mapping Nsp1-556K arrays
http://genome.ucsc.edu/cgi-bin/hgTracks?org=human&db=hg19&position=chr8:94909743-94975130	chr8:94909743-94975130	chr8:94909743-94975130	chr8:74094631-146274826	Disease CNVs	Loss;21546498;Chronic lymphocytic leukemia;Affymetrix GeneChip Mapping Nsp1-583K arrays
http://genome.ucsc.edu/cgi-bin/hgTracks?org=human&db=hg19&position=chr8:94909743-94975130	chr8:94909743-94975130	chr8:94909743-94975130	chr8:91195209-117921195	Disease CNVs	Loss;21546498;Chronic lymphocytic leukemia;Affymetrix GeneChip Mapping Nsp1-584K arrays
http://genome.ucsc.edu/cgi-bin/hgTracks?org=human&db=hg19&position=chr8:94909743-94975130	chr8:94909743-94975130	chr8:94909743-94975130	chr8:67448093-146274826	Disease CNVs	Loss;21546498;Chronic lymphocytic leukemia;Affymetrix GeneChip Mapping Nsp1-589K arrays
http://genome.ucsc.edu/cgi-bin/hgTracks?org=human&db=hg19&position=chr8:94909743-94975130	chr8:94909743-94975130	chr8:94909743-94975130	chr8:76386836-146274826	Disease CNVs	Loss;21546498;Chronic lymphocytic leukemia;Affymetrix GeneChip Mapping Nsp1-590K arrays
http://genome.ucsc.edu/cgi-bin/hgTracks?org=human&db=hg19&position=chr8:94909743-94975130	chr8:94909743-94975130	chr8:94909743-94975130	chr8:81588914-146274826	Disease CNVs	Loss;21546498;Chronic lymphocytic leukemia;Affymetrix GeneChip Mapping Nsp1-592K arrays
http://genome.ucsc.edu/cgi-bin/hgTracks?org=human&db=hg19&position=chr8:94909743-94975130	chr8:94909743-94975130	chr8:94909743-94975130	chr8:47043376-146274826	Disease CNVs	Loss;21546498;Chronic lymphocytic leukemia;Affymetrix GeneChip Mapping Nsp1-604K arrays
http://genome.ucsc.edu/cgi-bin/hgTracks?org=human&db=hg19&position=chr8:94909743-94975130	chr8:94909743-94975130	chr8:94909743-94975130	chr8:83743128-146274826	Disease CNVs	Loss;21546498;Chronic lymphocytic leukemia;Affymetrix GeneChip Mapping Nsp1-607K arrays
http://genome.ucsc.edu/cgi-bin/hgTracks?org=human&db=hg19&position=chr13:92746849-92909195	chr13:92746849-92909195	chr13:92746849-92909195	chr13:37279908-114142980	Disease CNVs	Loss;21546498;Chronic lymphocytic leukemia;Affymetrix GeneChip Mapping Nsp1-820K arrays
http://genome.ucsc.edu/cgi-bin/hgTracks?org=human&db=hg19&position=chr13:99372631-99597884	chr13:99372631-99597884	chr13:99372631-99597884	chr13:37279908-114142980	Disease CNVs	Loss;21546498;Chronic lymphocytic leukemia;Affymetrix GeneChip Mapping Nsp1-820K arrays
http://genome.ucsc.edu/cgi-bin/hgTracks?org=human&db=hg19&position=chr13:92746849-92909195	chr13:92746849-92909195	chr13:92746849-92909195	chr13:51290306-114142980	Disease CNVs	Loss;21546498;Chronic lymphocytic leukemia;Affymetrix GeneChip Mapping Nsp1-934K arrays
http://genome.ucsc.edu/cgi-bin/hgTracks?org=human&db=hg19&position=chr13:99372631-99597884	chr13:99372631-99597884	chr13:99372631-99597884	chr13:51290306-114142980	Disease CNVs	Loss;21546498;Chronic lymphocytic leukemia;Affymetrix GeneChip Mapping Nsp1-934K arrays
http://genome.ucsc.edu/cgi-bin/hgTracks?org=human&db=hg19&position=chr13:99372631-99597884	chr13:99372631-99597884	chr13:99372631-99597884	chr13:98414474-99805819	Disease CNVs	Loss;21546498;Chronic lymphocytic leukemia;Affymetrix GeneChip Mapping Nsp1-956K arrays
http://genome.ucsc.edu/cgi-bin/hgTracks?org=human&db=hg19&position=chr13:92746849-92909195	chr13:92746849-92909195	chr13:92746849-92909195	chr13:77988270-103324143	Disease CNVs	Loss;21546498;Chronic lymphocytic leukemia;Affymetrix GeneChip Mapping Nsp1-989K arrays
http://genome.ucsc.edu/cgi-bin/hgTracks?org=human&db=hg19&position=chr13:99372631-99597884	chr13:99372631-99597884	chr13:99372631-99597884	chr13:77988270-103324143	Disease CNVs	Loss;21546498;Chronic lymphocytic leukemia;Affymetrix GeneChip Mapping Nsp1-989K arrays
http://genome.ucsc.edu/cgi-bin/hgTracks?org=human&db=hg19&position=chr13:92746849-92909195	chr13:92746849-92909195	chr13:92746849-92909195	chr13:1-114142980	Disease CNVs	Loss;21637470;Esophageal squamous carcinoma;CGH
http://genome.ucsc.edu/cgi-bin/hgTracks?org=human&db=hg19&position=chr13:99372631-99597884	chr13:99372631-99597884	chr13:99372631-99597884	chr13:1-114142980	Disease CNVs	Loss;21637470;Esophageal squamous carcinoma;CGH
http://genome.ucsc.edu/cgi-bin/hgTracks?org=human&db=hg19&position=chr18:60262211-60800812	chr18:60262211-60800812	chr18:60262211-60800812	chr18:1-76117153	Disease CNVs	Loss;21637470;Esophageal squamous carcinoma;CGH
http://genome.ucsc.edu/cgi-bin/hgTracks?org=human&db=hg19&position=chr20:19240236-19679483	chr20:19240236-19679483	chr20:19240236-19679483	chr20:1-62435964	Disease CNVs	Loss;21637470;Esophageal squamous carcinoma;CGH
http://genome.ucsc.edu/cgi-bin/hgTracks?org=human&db=hg19&position=chr7:116243606-116380784	chr7:116243606-116380784	chr7:116243606-116380784	chr7:59100000-158821424	Disease CNVs	Loss;21637470;Esophageal squamous carcinoma;CGH
http://genome.ucsc.edu/cgi-bin/hgTracks?org=human&db=hg19&position=chr7:116243606-116380784	chr7:116243606-116380784	chr7:116243606-116380784	chr7:116238359-116346549	Disease CNVs	Loss;21781307;Ovarian cancer;Agilent 180 K CGH microarrays
http://genome.ucsc.edu/cgi-bin/hgTracks?org=human&db=hg19&position=chr13:99372631-99597884	chr13:99372631-99597884	chr13:99372631-99597884	chr13:96953856-101115104	Disease CNVs	Loss;21785460;Breast cancer;Affymetrix U133-Plus2.0 chips, BAC-array
http://genome.ucsc.edu/cgi-bin/hgTracks?org=human&db=hg19&position=chr7:22196980-22379656	chr7:22196980-22379656	chr7:22196980-22379656	chr7:20273676-54565618	Disease CNVs	Loss;21785460;Breast cancer;Affymetrix U133-Plus2.0 chips, BAC-array
http://genome.ucsc.edu/cgi-bin/hgTracks?org=human&db=hg19&position=chr7:39323458-39401359	chr7:39323458-39401359	chr7:39323458-39401359	chr7:20273676-54565618	Disease CNVs	Loss;21785460;Breast cancer;Affymetrix U133-Plus2.0 chips, BAC-array
http://genome.ucsc.edu/cgi-bin/hgTracks?org=human&db=hg19&position=chr7:22196980-22379656	chr7:22196980-22379656	chr7:22196980-22379656	chr7:54-100407386	Disease CNVs	Loss;21860640;Stenocardia;MACArray Karyo 98K BAC-chips
http://genome.ucsc.edu/cgi-bin/hgTracks?org=human&db=hg19&position=chr7:39323458-39401359	chr7:39323458-39401359	chr7:39323458-39401359	chr7:54-100407386	Disease CNVs	Loss;21860640;Stenocardia;MACArray Karyo 98K BAC-chips
http://genome.ucsc.edu/cgi-bin/hgTracks?org=human&db=hg19&position=chr7:22196980-22379656	chr7:22196980-22379656	chr7:22196980-22379656	chr7:54-100407386	Disease CNVs	Loss;21860640;Vasospasm;MACArray Karyo 98K BAC-chips
http://genome.ucsc.edu/cgi-bin/hgTracks?org=human&db=hg19&position=chr7:39323458-39401359	chr7:39323458-39401359	chr7:39323458-39401359	chr7:54-100407386	Disease CNVs	Loss;21860640;Vasospasm;MACArray Karyo 98K BAC-chips
http://genome.ucsc.edu/cgi-bin/hgTracks?org=human&db=hg19&position=chr7:116243606-116380784	chr7:116243606-116380784	chr7:116243606-116380784	chr7:114400000-123600000	Disease CNVs	Loss;21922591;Glioblastoma multiforme;Human Genome 44K and 244K CGH oligonucleotide microarrays
http://genome.ucsc.edu/cgi-bin/hgTracks?org=human&db=hg19&position=chr13:92746849-92909195	chr13:92746849-92909195	chr13:92746849-92909195	chr13:57600000-105800000	Disease CNVs	Loss;21980252;Acute lymphoblastic leukemia;oligo HemeScan analysis
http://genome.ucsc.edu/cgi-bin/hgTracks?org=human&db=hg19&position=chr13:99372631-99597884	chr13:99372631-99597884	chr13:99372631-99597884	chr13:57600000-105800000	Disease CNVs	Loss;21980252;Acute lymphoblastic leukemia;oligo HemeScan analysis
http://genome.ucsc.edu/cgi-bin/hgTracks?org=human&db=hg19&position=chr7:116243606-116380784	chr7:116243606-116380784	chr7:116243606-116380784	chr7:72900000-158821424	Disease CNVs	Loss;21980252;Acute lymphoblastic leukemia;oligo HemeScan analysis
http://genome.ucsc.edu/cgi-bin/hgTracks?org=human&db=hg19&position=chr7:22196980-22379656	chr7:22196980-22379656	chr7:22196980-22379656	chr7:1-24900000	Disease CNVs	Loss;21980252;Acute lymphoblastic leukemia;oligo HemeScan analysis
http://genome.ucsc.edu/cgi-bin/hgTracks?org=human&db=hg19&position=chr7:116243606-116380784	chr7:116243606-116380784	chr7:116243606-116380784	chr7:17000000-121500000	Disease CNVs	Loss;22144094;Normal;Human genome CGH 49k ARRAY PLATFORM
http://genome.ucsc.edu/cgi-bin/hgTracks?org=human&db=hg19&position=chr7:22196980-22379656	chr7:22196980-22379656	chr7:22196980-22379656	chr7:17000000-121500000	Disease CNVs	Loss;22144094;Normal;Human genome CGH 49k ARRAY PLATFORM
http://genome.ucsc.edu/cgi-bin/hgTracks?org=human&db=hg19&position=chr7:39323458-39401359	chr7:39323458-39401359	chr7:39323458-39401359	chr7:17000000-121500000	Disease CNVs	Loss;22144094;Normal;Human genome CGH 49k ARRAY PLATFORM
http://genome.ucsc.edu/cgi-bin/hgTracks?org=human&db=hg19&position=chr18:60262211-60800812	chr18:60262211-60800812	chr18:60262211-60800812	chr18:52000000-76117153	Disease CNVs	Loss;22144094;Normal;Human genome CGH 56k ARRAY PLATFORM
http://genome.ucsc.edu/cgi-bin/hgTracks?org=human&db=hg19&position=chr13:92746849-92909195	chr13:92746849-92909195	chr13:92746849-92909195	chr13:16000000-114142980	Disease CNVs	Loss;22174799;Hepatocellular carcinoma;CGH
http://genome.ucsc.edu/cgi-bin/hgTracks?org=human&db=hg19&position=chr13:99372631-99597884	chr13:99372631-99597884	chr13:99372631-99597884	chr13:16000000-114142980	Disease CNVs	Loss;22174799;Hepatocellular carcinoma;CGH
http://genome.ucsc.edu/cgi-bin/hgTracks?org=human&db=hg19&position=chr17:9457232-9559110	chr17:9457232-9559110	chr17:9457232-9559110	chr17:1-22200000	Disease CNVs	Loss;22174799;Hepatocellular carcinoma;CGH
http://genome.ucsc.edu/cgi-bin/hgTracks?org=human&db=hg19&position=chr13:92746849-92909195	chr13:92746849-92909195	chr13:92746849-92909195	chr13:36416294-114028000	Disease CNVs	Loss;22237106;Acute lymphoblastic leukemia;Affymetrix SNP 6.0 and 500K microarrays
http://genome.ucsc.edu/cgi-bin/hgTracks?org=human&db=hg19&position=chr13:99372631-99597884	chr13:99372631-99597884	chr13:99372631-99597884	chr13:36416294-114028000	Disease CNVs	Loss;22237106;Acute lymphoblastic leukemia;Affymetrix SNP 6.0 and 500K microarrays
http://genome.ucsc.edu/cgi-bin/hgTracks?org=human&db=hg19&position=chr18:60262211-60800812	chr18:60262211-60800812	chr18:60262211-60800812	chr18:60008338-60413979	Disease CNVs	Loss;22237106;Acute lymphoblastic leukemia;Affymetrix SNP 6.0 and 500K microarrays
http://genome.ucsc.edu/cgi-bin/hgTracks?org=human&db=hg19&position=chr7:22196980-22379656	chr7:22196980-22379656	chr7:22196980-22379656	chr7:3828244-38323145	Disease CNVs	Loss;22237106;Acute lymphoblastic leukemia;Affymetrix SNP 6.0 and 500K microarrays
http://genome.ucsc.edu/cgi-bin/hgTracks?org=human&db=hg19&position=chr17:9457232-9559110	chr17:9457232-9559110	chr17:9457232-9559110	chr17:6800000-11200000	Disease CNVs	Loss;22278416;Retinoblastoma;methylation specific multiplex ligation probe amplification analysis
http://genome.ucsc.edu/cgi-bin/hgTracks?org=human&db=hg19&position=chr7:39323458-39401359	chr7:39323458-39401359	chr7:39323458-39401359	chr7:37500000-43300000	Disease CNVs	Loss;22286061;Glioblastoma multiforme;Illumina SNP arrays
http://genome.ucsc.edu/cgi-bin/hgTracks?org=human&db=hg19&position=chr13:99372631-99597884	chr13:99372631-99597884	chr13:99372631-99597884	chr13:99432319-99437020	Disease CNVs	Microdeletion;16199538;Holoprosencephaly;FISH
http://genome.ucsc.edu/cgi-bin/hgTracks?org=human&db=hg19&position=chr13:99372631-99597884	chr13:99372631-99597884	chr13:99372631-99597884	chr13:99432319-99437020	Disease CNVs	Microdeletion;18221507;ATP synthase deficiency;mitochondrial oligonucleotide microarray (h-MitoArray)
http://genome.ucsc.edu/cgi-bin/hgTracks?org=human&db=hg19&position=chr15:91299111-91407951	chr15:91299111-91407951	chr15:91299111-91407951	chr15:86900000-96300000	Disease CNVs	Microdeletion;19486360;Epilepsy;Agilent Human Genome CGH Microarray Kit 244 A
[truncated: 2,345 more rows]
